# Supplementary material for: Prenatal Alcohol Exposure: Profiling Developmental DNA Methylation Patterns in Central and Peripheral Tissues
Source: Front Genet. 2018 Dec 4;9:610. doi: 10.3389/fgene.2018.00610 (PMC6290329; doi:10.3389/fgene.2018.00610)
Supplement: Supplementary file 1 [file Table_1.XLSX]

## Sheet: Table S1
Supplemetary table S1. Pregnancy outcomes and body weights during gestation and postnatal development
		C	PF	PAE	N
Number of pups		14.7 ± 0.5	14.0 ± 0.8	14.4 ± 0.5	39 (12C; 14PF; 13PAE)
Dam weight
	GD 1	295.9 ± 5.1	297.3 ± 5.1	299.4 ± 6.9	39 (12C; 14PF; 13PAE)
	GD 7	327.8 ± 3.9	314.4 ± 5.6	313.2 ± 6.6	39 (12C; 14PF; 13PAE)
	GD 14	380.4 ± 5.2	356.6 ± 6.1†	353.1 ± 5.4††	39 (12C; 14PF; 13PAE)
	GD 21	478.9 ± 9.5	446.0 ± 6.6††	434.0 ± 5.8†††	39 (12C; 14PF; 13PAE)
	P1	393.9 ± 9.1	365.1 ± 7.8†	348.0 ± 6.3†††	39 (12C; 14PF; 13PAE)
	P8	373.3 ± 8.4	356.5 ± 8.4	361.6 ± 5.2	28 (9C; 10PF; 9PAE)
	P15	367.9 ± 8.7	356.7 ± 8.6	356.9 ± 1.5	19 (6C; 7PF; 6PAE)
	P22	346.8 ± 7.1	333.0 ± 11.4	334.0 ± 1.3	12 (4C; 4PF; 4PAE)
Pup weight
	P1	6.6 ± 0.2	6.5 ± 0.2	6.4 ± 0.1	39 (12C; 14PF; 13PAE)
	P8	17.4 ± 0.4	16.8 ± 0.8	16.3 ± 0.7	28 (9C; 10PF; 9PAE)
	P15	36.6 ± 2.4	33.1 ± 0.9	35.3 ± 1.3	19 (6C; 7PF; 6PAE)
	P22	59.9 ± 0.9	57.2 ± 2.7	59.1 ± 4.2	12 (4C; 4PF; 4PAE)
†PAE = PF < C; †p < 0.05; ††p < 0.01; †††p < 0.001

## Sheet: Table S2
Supplementary table 2. White blood cell composition data in percentages
Group	Control	PF	PAE
N	7	5	5
Neutrophils	20.4 ± 1	21.3 ± 1.4	19.9 ± 2.5
Lymphocytes	74.2 ± 1	73.4 ± 1.9	74.3 ± 2.4
Monocytes	3 ± 0.3	2.9 ± 0.4	3.4 ± 0.3
Eosinophils	1.2 ± 0.3	0.8 ± 0.1	0.8 ± 0.2
Basophils	0.8 ± 0.1	0.9 ± 0.2	1 ± 0.3
Large unclassified cells	0.5 ± 0.1	0.7 ± 0.2	0.5 ± 0.1

## Sheet: Table S3
Supplementary table 3. MeDIP-seq sample developmental data
Code	Age	Group	Tissue	Breeding	Animal Number	Dam initial weight (g)	Dam final weight (g)	Average weight/pup (g)	Extraction	meDIP round
									round
P0-hyp-C3	1	Con	hypo	NYB	42	313	491	7.41	5	2
P0-hyp-C1	1	Con	hypo	Dev-3	52	272	438	6.69	5	2
P0-hyp-C4	1	Con	hypo	NYB	51	299	474	5.8	6	2
P0-hyp-C2	1	Con	hypo	Dev-3	57	289	470	6.35	6	2
P0-hyp-E1	1	PAE	hypo	Dev-3	1	274	412	6.42	5	2
P0-hyp-E2	1	PAE	hypo	Dev-3	5	277	435	6.38	6	2
P0-hyp-E4	1	PAE	hypo	NYB	13	292	441	6.76	5	2
P0-hyp-E3	1	PAE	hypo	NYB	1	319	462	6.5	6	2
P0-hyp-PF4	1	PF	hypo	NYB	35	305	455	6.5	5	2
P0-hyp-PF1	1	PF	hypo	Dev-3	26	293	451	7.09	5	2
P0-hyp-PF3	1	PF	hypo	NYB	24	319	479	6.59	6	2
P0-hyp-PF2	1	PF	hypo	Dev-3	31	298	433	6.76	6	2
P8-hyp-C5	8	Con	hypo	Dev-4	41	312	496	6.63	3	2
P8-hyp-C7	8	Con	hypo	Dev-5	45	285	475	6.73	3	2
P8-hyp-C8	8	Con	hypo	Dev-5	46	274	530	7.29	4	2
P8-hyp-C6	8	Con	hypo	Dev-4	46	303	433	6.67	4	2
P8-hyp-E6	8	PAE	hypo	Dev-4	9	355	479	6.54	4	2
P8-hyp-E5	8	PAE	hypo	Dev-4	1	311	434	7	3	2
P8-hyp-E8	8	PAE	hypo	Dev-5	7	265	413	6.62	4	2
P8-hyp-E7	8	PAE	hypo	Dev-5	6	288	432	6.33	3	2
P8-hyp-PF6	8	PF	hypo	Dev-4	26	322.8	469	6.44	4	2
P8-hyp-PF8	8	PF	hypo	Dev-5	28	311	471	7.25	4	2
P8-hyp-PF5	8	PF	hypo	Dev-4	24	293	433	6.73	3	2
P8-hyp-PF7	8	PF	hypo	Dev-5	27	256	391	6.54	3	2
P15-hyp-C12	15	Con	hypo	Dev-4	47	324	510	7.71	2	2
P15-hyp-C11	15	Con	hypo	Dev-4	44	304	446	6.64	1	2
P15-hyp-C9	15	Con	hypo	Dev-4	41	312	496	6.63	1	2
P15-hyp-C10	15	Con	hypo	Dev-4	43	303	529	6.69	2	2
P15-hyp-E11	15	PAE	hypo	Dev-4	3	300	455	6.61	1	2
P15-hyp-E10	15	PAE	hypo	Dev-4	2	306	411	6.78	2	2
P15-hyp-E12	15	PAE	hypo	Dev-4	6	330	431	6.7	2	2
P15-hyp-E9	15	PAE	hypo	Dev-4	1	311	434	7	1	2
P15-hyp-PF10	15	PF	hypo	Dev-4	24	293	433	6.73	2	2
P15-hyp-PF12	15	PF	hypo	Dev-4	28	319	461	9.22	1	2
P15-hyp-PF11	15	PF	hypo	Dev-4	27	304	479	6.8	2	2
P15-hyp-PF9	15	PF	hypo	Dev-4	22	298	470	5.76	1	2
P22-hyp-C14	22	Con	hypo	Dev-3	57	289	470	6.35	8	1
P22-hyp-C13	22	Con	hypo	Dev-3	54	290	466	6.75	7	1
P22-hyp-C15	22	Con	hypo	Dev-4	41	312	496	6.63	7	1
P22-hyp-C16	22	Con	hypo	Dev-4	44	304	446	6.66	11	1
P22-hyp-E15	22	PAE	hypo	Dev-4	1	311	434	7	7	1
P22-hyp-E13	22	PAE	hypo	Dev-3	13	283	413	6.49	8	1
P22-hyp-E14	22	PAE	hypo	Dev-3	14	292	424	6	8	1
P22-hyp-E16	22	PAE	hypo	Dev-4	3	300	455	6.61	8	1
P22-hyp-PF13	22	PF	hypo	Dev-3	35	282	425	6.414	11	1
Code	Age	Group	Tissue	Breeding	Animal Number	Dam initial weight (g)	Dam final weight (g)	Average weight/pup (g)	Extraction	meDIP round
									round
P22-hyp-PF14	22	PF	hypo	Dev-3	36	270	418	5.24	8	1
P22-hyp-PF15	22	PF	hypo	Dev-4	22	298	470	5.76	8	1
P22-hyp-PF16	22	PF	hypo	Dev-4	25	291	404	7.29	7	1
P22-wbc-C16	22	Con	WBC	Dev-4	44	304	446	6.66	11	1
P22-wbc-C13	22	Con	WBC	Dev-3	54	290	466	6.75	9	1
P22-wbc-C15	22	Con	WBC	Dev-4	41	312	496	6.63	9	1
P22-wbc-C14	22	Con	WBC	Dev-3	57	289	470	6.35	9	1
P22-wbc-E14	22	PAE	WBC	Dev-3	14	292	424	6	9	1
P22-wbc-E16	22	PAE	WBC	Dev-4	3	300	455	6.61	10	1
P22-wbc-E13	22	PAE	WBC	Dev-3	13	283	413	6.49	10	1
P22-wbc-E15	22	PAE	WBC	Dev-4	1	311	434	7	9	1
P22-wbc-PF14	22	PF	WBC	Dev-3	36	270	418	5.24	9	1
P22-wbc-PF13	22	PF	WBC	Dev-3	35	282	425	6.414	10	1
P22-wbc-PF16	22	PF	WBC	Dev-4	25	291	404	7.29	9	1
P22-wbc-PF15	22	PF	WBC	Dev-4	22	298	470	5.76	9	1

## Sheet: Table S4
Supplementary table 4. Primer sequences for bisulfite pyrosequencing
Analysis	DMR	Primer	Sequence
Developmental	Plvap	F1	TTGGGTTAGGATTTGATTTAGTGT
		R1	Biotin-AATCTCATATTTTCCCCACTAATTTATT
	chr16:19912813-19913185	S1	GGATTTGATTTAGTGTTAGATA
		S2	GGTGATTTGAGTTTAGTTTTTAG
	Mycbp	F1	TTGTAGTTGGTAGTTGTTTTGTAGAT
		R1	Biotin-TTCTATATTATCCTTCTTAAACCATTCACT
	chr5:141565784-141566172	S1	ATTTTTTGGTATTTTTAAAGTTAGA
	Drd4	F1	AGTTTGGAAGGGTGAAAGG
		R1	Biotin-AACAAAAAACCTCCCTCTTTTC
	chr1:214281174-214281640	S1	GTTTTTTTTAGTGGTGTATAT
		S2	ATAGTGTTTTTAATTTTATTATTTATAT
		S3	GAGGTTAAGGGGTTTTA
	Ifih1	F1	AGTTGGTAATTTAGTGTAATTTTTGTTTG
		R1	biotin-AACACAACACTTCCTTTCTTTATT
	chr3:48561559-48561925	S1	TTGTTTGAAGAAGTAGTTATATAG
		S2	ATTTTATGTGTATATTTTTTTGGT
		S3	AATTTTAGAGTTATTGTTGGTAATTA
Tissue-concordant	Adh4	F1	TGATGTTATAGATGGGGAAAGAT
	chr2:243719416-243720233	R1	Biotin-ATACTTAAACTCATAACTTTCCTTAACT
		S1	ATGGGGAAAGATGATAATA
		S2	AGATAAGTAGTATTTATTGTTGTATT
	Fgf9	F1	TGTATATATTTAGGGGGTATTGTGAA
	chr15:38377629-38378027	R1	Biotin-ACAAACAAATTTTCCTACTACCT
		S1	TTTGGGTTATTGTTGTTAAA
		S2	TTGAATATATTTATTTTTTTTGAAAATTATAG
	Ctnnbip1	F1	GGGAGGTTATTTGTTATAGTGAGT
	chr5:166485057-166485637	R1	Biotin-TATCCCAAATCCTTACCTACTTCT
		S1	TGTGTGGAGTAGTAGA
		S2	GTATTTTTAGATTATGATAGAGTTATG

## Sheet: Table S5
Supplementary table 5. Annotated PAE-specific DMRs persisting across pre-weaning development of the hypothalamus
Annotation				Fold Change			P-value			FDR			Average RPKM
DMR	Gene symbol	Location	CpG Island										All samples (from edgeR)	Control				Pair-fed				PAE
				PAEvC	PAEvPF	PFvC	PAEvC	PAEvPF	PFvC	PAEvC	PAEvPF	PFvC		P1	P8	P15	P22	P1	P8	P15	P22	P1	P8	P15	P22
chr1:139741953:139742431		Intergenic		0.65	0.532	1.223	5.72e-05	1.95e-09	0.045	0.0311	0.000241	0.367	1.257	1.0498	1.05645	1.49093	1.34765	1.13885	1.60738	1.55817	1.73937	0.987865	0.806739	0.777551	0.620326
chr1:15191610:15192035	Il20ra	Intron		0.729	0.699	1.043	3.85e-05	2.64e-06	0.565	0.0259	0.00846	0.862	1.738	1.6066	1.69801	1.98482	1.8874	1.52619	1.90484	2.18435	1.87558	1.35816	1.33518	1.23629	1.32239
chr1:176085084:176085420		Intergenic		0.651	0.673	0.968	3.08e-05	0.000121	0.747	0.0236	0.0442	0.931	1.553	1.47596	1.57909	1.88953	1.84419	1.57894	1.73599	1.78733	1.44919	1.19056	1.24163	0.87958	1.1095
chr1:214281174:214281640	Drd4	Exon; 3'UTR		1.548	1.505	1.029	4.33e-05	0.000123	0.796	0.0272	0.0444	0.947	1.417	1.05426	0.846359	1.30556	1.29957	1.04862	1.1979	1.28782	1.11703	1.55504	2.1119	1.6472	1.62539
chr1:234096707:234097209		Intergenic		1.337	1.334	1.002	2.48e-05	2.83e-05	0.976	0.0219	0.0229	0.995	2.2	1.78954	1.81746	2.14729	1.83279	1.85352	2.16218	1.83154	1.80609	2.86469	2.28756	2.31943	2.74822
chr1:24164308:24164875		Intergenic		1.28	1.228	1.043	2.2e-06	7.45e-05	0.437	0.00717	0.036	0.798	3.401	3.36568	2.7353	2.88903	3.0396	2.84945	3.38514	3.14036	3.11635	3.90286	3.89107	3.81853	3.76348
chr1:262677894:262678380	Hpse2	Intron		0.71	0.7	1.014	3.73e-05	1.71e-05	0.859	0.0255	0.0183	0.965	1.46	1.4888	1.51842	1.49705	1.57948	1.43443	1.47405	1.7731	1.53019	1.1316	1.03318	1.06433	1.11141
chr10:86515501:86516299	Zpbp2	Intron/exon boundary		1.203	1.198	1.004	5.05e-05	7.4e-05	0.928	0.0293	0.0359	0.983	4.8	4.35403	4.80054	4.2463	4.2829	4.44076	4.50671	4.66849	4.1274	5.54819	5.37641	4.76208	5.60418
chr11:10724344:10725282		Intergenic		0.735	0.705	1.044	2.41e-06	6.31e-08	0.488	0.00761	0.00129	0.825	1.749	1.81878	1.84609	1.71261	1.84856	1.8263	1.79355	2.00104	1.94078	1.20966	1.42261	1.40367	1.27638
chr11:31024852:31025512		Intergenic		1.305	1.29	1.011	3.02e-05	6.25e-05	0.864	0.0234	0.0332	0.967	2.467	2.11538	1.96732	2.23044	2.34363	2.03029	2.27577	2.25573	2.1847	2.78894	2.97025	2.87451	2.66091
chr11:71219854:71220604		Intergenic		1.186	1.218	0.973	0.000146	1.17e-05	0.56	0.0472	0.0153	0.86	3.669	3.56053	3.36831	3.23743	3.48761	3.31838	3.14435	3.48252	3.33336	3.84685	4.28214	4.05893	3.98212
chr11:78732072:78732415		Intergenic		0.729	0.703	1.038	7.9e-05	1.01e-05	0.636	0.0356	0.0147	0.891	2.244	1.95949	2.80369	2.31527	2.33967	2.72637	1.99712	2.35223	2.70531	1.68086	1.73351	1.95258	1.48529
chr12:43921015:43921537	RGD1562310	Exon; 3'UTR		1.252	1.247	1.004	5.37e-06	7.81e-06	0.934	0.0114	0.0131	0.985	5.147	4.49683	4.98596	4.3503	4.88519	4.83531	4.64007	4.55282	4.72744	6.4575	6.25318	5.38055	5.28593
chr13:106810181:106810590	Ush2a	Intron/exon boundary		0.788	0.781	1.009	0.000149	8.24e-05	0.885	0.0475	0.0377	0.972	2.95	3.11951	3.31376	2.82923	3.0606	3.01716	3.02246	3.1316	3.29133	2.53388	2.42673	2.51188	2.25102
chr13:62397424:62397837		Intergenic		0.639	0.648	0.985	8.7e-05	0.000151	0.893	0.0374	0.0486	0.974	1.151	1.54655	1.0994	1.02447	1.28584	1.08859	1.31856	1.46141	0.983646	0.767266	0.849325	0.619868	0.883315
chr13:6442080:6442489	Cntnap5c	Intron		0.567	0.611	0.928	1.02e-07	4.21e-06	0.467	0.00158	0.00984	0.814	1.445	1.98276	1.72931	1.36119	1.54777	1.53373	1.34868	1.74203	1.5287	0.797435	0.95685	0.960768	1.03946
chr14:15247402:15247937		Intergenic		0.816	0.78	1.045	0.000113	2.16e-06	0.383	0.0414	0.00782	0.766	2.734	2.95338	2.5112	3.06016	2.62651	2.96254	2.85753	2.90626	2.96015	2.02347	2.51731	2.08267	2.44074
chr14:29220684:29221181		Intergenic		1.797	1.947	0.923	5.01e-07	1.51e-08	0.518	0.00343	0.000522	0.84	0.972	0.870313	0.727653	0.619119	0.668186	0.645414	0.661633	0.706467	0.624026	1.5495	0.947692	1.32184	1.41486
chr14:35716091:35716595	Chic2	Intron		1.494	1.452	1.029	9.45e-06	3.61e-05	0.761	0.0146	0.0259	0.936	1.32	1.30032	0.798168	1.16011	0.996952	1.14643	1.06745	1.01521	1.1317	1.50465	1.66384	1.55599	1.59077
chr14:89701233:89701608	Abca13	Intron		0.555	0.577	0.96	1.99e-05	7.02e-05	0.762	0.0204	0.0351	0.936	1.345	1.44475	1.4594	1.40015	1.74195	1.71616	1.27027	1.59671	1.31792	0.724757	0.999266	0.834734	0.818387
chr15:10340174:10340716		Intergenic		0.679	0.699	0.971	2.81e-05	0.000113	0.745	0.0229	0.043	0.93	1.641	1.64591	1.53637	2.22824	1.6836	1.51553	1.81133	1.82507	1.72318	1.23557	0.98514	1.20145	1.35928
chr15:17047963:17048371		Intergenic		0.634	0.624	1.016	3.34e-05	1.68e-05	0.877	0.0244	0.0182	0.97	1.001	0.905701	0.997406	1.10499	1.19795	1.17379	0.878841	1.1954	1.01412	0.615983	0.748995	0.64071	0.624713
chr15:66140998:66141718		Intergenic		0.391	0.476	0.822	1.88e-09	2.34e-06	0.187	0.000212	0.00794	0.608	1.195	1.68538	1.62531	1.30165	1.48565	1.30761	1.23399	1.37501	1.02354	0.789069	0.313036	0.524149	0.840185
chr15:92709763:92710079		Intergenic		0.633	0.622	1.017	2.15e-05	1.05e-05	0.875	0.021	0.0148	0.969	1.478	1.94743	1.49416	1.73883	1.17234	1.51018	1.448	1.58535	1.96975	0.918095	1.05551	0.938534	1.03709
chr16:17170588:17171040		Intergenic		1.566	1.724	0.908	9.3e-05	2.5e-06	0.418	0.0383	0.00814	0.787	1.576	1.35006	1.16103	1.24814	1.41819	1.29091	1.04997	1.11512	1.28384	1.90949	2.43565	1.93266	1.78262
chr16:19912813:19913185	Plvap	Intron		0.607	0.598	1.015	2.74e-05	1.5e-05	0.894	0.0226	0.0174	0.975	1.307	1.51797	1.53212	1.35079	1.25757	1.20939	1.569	1.50409	1.48277	0.908978	0.705019	0.883113	0.94333
chr16:37619224:37619733		Intergenic		0.702	0.744	0.944	4.94e-06	0.000148	0.439	0.0109	0.0481	0.799	1.378	1.21957	1.29954	1.61446	1.78066	1.35035	1.32085	1.46011	1.45172	1.03206	1.00478	1.15026	0.926316
chr16:41856506:41856951		Intergenic		0.618	0.594	1.041	7.51e-07	7.39e-08	0.663	0.00423	0.00131	0.902	1.377	1.54481	1.37023	1.34516	1.63743	1.67075	1.41589	1.79474	1.21457	0.719027	1.0146	0.836523	1.06026
chr16:74651704:74652117	Tpte2	Intron		1.243	1.225	1.014	1.97e-05	6.42e-05	0.785	0.0203	0.0337	0.943	4.455	4.20873	3.93228	3.80158	4.20172	4.51846	4.16551	3.86018	3.82762	4.93732	5.0492	4.96214	5.09361
chr16:8103352:8103846		Intergenic		1.247	1.249	0.999	3e-05	2.71e-05	0.986	0.0234	0.0225	0.997	4.181	3.50898	3.47498	3.68677	4.49613	3.76263	4.14341	3.87979	3.33426	5.00482	5.24111	4.37605	4.32424
chr17:12596528:12597167		Intergenic		1.275	1.259	1.013	9.7e-06	2.64e-05	0.824	0.0147	0.0222	0.955	2.59	2.03126	2.10186	2.51562	2.53831	2.35855	2.30196	2.26504	2.37593	2.96285	3.29998	2.75221	2.64999
chr17:40321029:40321439		Intergenic		0.717	0.698	1.027	0.000116	2.98e-05	0.748	0.0419	0.0234	0.932	1.766	1.45392	2.23971	1.6383	2.07786	2.19994	1.6521	1.85907	1.8911	1.44499	1.36509	1.40684	1.09225
chr17:52612600:52612944		Intergenic		0.706	0.719	0.982	1.99e-05	5.47e-05	0.818	0.0204	0.0312	0.953	2.203	2.24448	2.38297	2.66696	2.21986	2.27017	2.35274	2.09433	2.62511	1.58991	1.81314	1.68234	1.58938
chr17:70713643:70714128		Intergenic		0.695	0.684	1.016	4.64e-06	1.65e-06	0.831	0.0106	0.00729	0.957	1.553	1.47114	1.59878	1.6723	1.81838	1.61336	1.56968	1.58762	1.88887	1.10218	1.16133	1.40226	0.865614
chr18:19915102:19915521		Intergenic		1.538	1.519	1.013	9.74e-05	0.000151	0.911	0.039	0.0487	0.979	0.993	0.821678	0.688275	0.793979	0.817438	0.70897	0.815055	0.744781	0.886054	1.27361	1.22981	1.213	1.04526
chr18:41469757:41470143		Intergenic		0.623	0.623	0.999	7.63e-06	7.76e-06	0.99	0.0134	0.0131	0.998	1.281	1.2836	1.01259	1.61855	1.61617	1.1098	1.4504	1.41054	1.53771	0.984899	0.943923	0.915688	0.55297
chr18:48789602:48790549		Intergenic		0.779	0.808	0.964	1.1e-08	1.24e-06	0.386	0.000499	0.0063	0.768	3.194	3.66987	3.05346	3.49754	3.47642	3.16337	3.28845	3.3497	3.36278	2.63893	2.87553	2.43133	2.62183
chr19:11660067:11660621	Gnao1	Intron		0.562	0.507	1.109	6.63e-05	2.3e-06	0.448	0.0332	0.00792	0.804	0.848	0.76644	1.03127	0.92905	0.744312	1.34938	0.945461	0.745195	0.822277	0.425846	0.393991	0.435064	0.680084
chr19:15777433:15777911		Intergenic		0.721	0.749	0.962	1.29e-05	0.000132	0.592	0.0168	0.0461	0.873	1.764	1.90525	1.90171	1.92651	1.85332	1.67126	2.01842	1.85427	1.72189	1.32835	1.19908	1.33187	1.56165
chr19:42387827:42388317		Intergenic		0.664	0.711	0.934	4.81e-06	0.000152	0.435	0.0108	0.0488	0.797	2.007	2.45581	2.05555	2.06294	2.38417	2.21315	2.15146	2.08144	1.87339	1.41139	1.54554	1.47592	1.51752
chr2:110616915:110617442		Intergenic		0.666	0.688	0.968	3.75e-05	0.000157	0.729	0.0255	0.0494	0.925	1.089	1.24543	1.02939	1.08346	1.27696	0.954914	1.15043	1.28328	1.08334	0.828137	0.777016	0.751952	0.740051
chr2:127088880:127089374		Intergenic		0.684	0.657	1.042	0.000132	2.11e-05	0.667	0.0447	0.0204	0.903	1.316	1.254	1.50993	1.44419	1.26294	1.41884	1.14989	1.60716	1.5281	0.954693	0.937677	0.823567	1.02138
chr2:137850374:137850759		Intergenic		0.632	0.568	1.113	0.000167	3.12e-06	0.362	0.0499	0.00902	0.752	1.233	1.44426	0.997399	1.17526	1.44323	1.38899	1.44393	1.72078	1.0756	0.582149	0.862815	0.823049	0.937255
chr2:140050486:140050870		Intergenic		0.615	0.62	0.992	2.94e-05	4.01e-05	0.946	0.0233	0.0273	0.987	1.189	1.22727	1.31832	1.33509	1.2574	1.0993	1.23027	1.33186	1.46212	0.773298	0.766606	0.868445	0.735051
chr2:143692596:143693157		Intergenic		0.778	0.778	1	6.68e-05	6.67e-05	0.997	0.0333	0.0344	0.999	3.121	3.15421	3.46038	3.39815	3.11697	3.46081	3.29225	3.03154	3.36119	2.56916	2.38422	2.59448	2.6916
chr2:161497496:161498141		Intergenic		0.72	0.724	0.994	4.59e-06	6.66e-06	0.935	0.0106	0.0122	0.985	1.887	2.02977	1.88022	1.96644	2.17707	1.71071	1.95265	2.20633	2.09407	1.54934	1.31971	1.58162	1.33368
chr2:20558992:20559432		Intergenic		0.726	0.773	0.939	1.33e-06	0.000117	0.324	0.00541	0.0438	0.727	1.992	2.5043	2.0293	1.87559	2.26782	1.98316	2.03718	2.18954	1.91293	1.38925	1.80913	1.53477	1.52851
chr2:215843043:215843572		Intergenic		0.647	0.682	0.948	5.7e-07	1.21e-05	0.528	0.00362	0.0156	0.845	1.729	2.15427	1.7148	1.67608	2.12522	1.84059	1.6768	2.25667	1.50536	1.23576	1.26926	1.04677	1.38831
chr2:220525192:220525573	Palmd	Intron		0.673	0.609	1.104	3.16e-05	1.62e-07	0.281	0.024	0.00228	0.695	1.74	1.81239	1.58104	2.2653	1.50733	1.45623	2.31602	1.92757	2.26678	1.31998	1.27512	0.988208	1.26005
chr2:22513687:22514572		Intergenic		1.209	1.217	0.994	0.000166	9.87e-05	0.903	0.0497	0.0411	0.977	3.053	2.7046	2.75288	2.89425	2.79679	2.97286	2.91023	2.61779	2.57374	3.45367	3.37541	3.18524	3.51037
chr2:229836382:229836753		Intergenic		0.655	0.607	1.08	7.22e-05	2.58e-06	0.455	0.0345	0.00831	0.808	1.594	1.57921	1.69923	1.81295	1.54514	1.40416	1.72577	1.96698	2.10405	1.22523	1.10854	1.00591	0.989345
chr2:252425659:252425984		Intergenic		0.545	0.608	0.895	1.01e-07	1.2e-05	0.316	0.00158	0.0155	0.721	2.553	2.15968	3.28572	3.50195	3.20923	2.8476	2.95971	2.31612	2.78623	2.45189	1.24134	1.45723	1.51796
chr2:25609554:25610159		Intergenic		1.591	1.539	1.034	4.86e-05	0.00015	0.781	0.0287	0.0486	0.942	0.931	0.77153	0.614593	0.788793	0.645079	0.672909	0.733168	0.768489	0.774854	0.85522	1.14722	1.30624	1.19742
chr2:257310351:257310990	Gipc2	Intron		1.436	1.448	0.992	5.17e-05	3.65e-05	0.929	0.0296	0.0259	0.984	1.765	1.52538	1.43279	1.52822	1.40591	1.43761	1.64884	1.41938	1.38919	2.13826	1.96385	2.07803	2.28045
chr2:38646120:38646704		Intergenic		0.647	0.71	0.911	1.1e-06	0.000143	0.279	0.00499	0.0476	0.693	1.435	1.631	1.82417	1.52845	1.41943	1.28954	1.36852	1.59585	1.56286	0.954358	1.00712	1.05051	1.12776
chr2:51638197:51638867		Intergenic		0.574	0.643	0.893	1.44e-07	3.13e-05	0.268	0.00172	0.0239	0.685	1.724	1.74631	2.23168	1.79329	2.26038	2.14138	1.45885	1.83957	1.74365	1.02132	1.09608	1.51364	0.991928
chr2:75595569:75596105		Intergenic		1.306	1.408	0.928	5.14e-05	2.83e-07	0.278	0.0296	0.00319	0.692	2.23	1.99798	1.93389	2.02247	2.04752	2.16863	1.86431	1.63801	1.75738	2.46489	2.58172	2.7052	2.686
chr2:9358335:9358733		Intergenic		1.264	1.302	0.971	0.000113	1.52e-05	0.64	0.0414	0.0175	0.893	2.603	2.1035	2.34131	2.4687	2.44985	2.51677	2.11216	2.26457	2.23174	2.88967	3.01785	3.01315	2.94953
chr20:2457035:2457456		Intergenic		0.593	0.551	1.075	9.46e-05	8.44e-06	0.573	0.0387	0.0135	0.865	1.145	1.16801	1.26104	1.32398	1.0738	1.29392	1.23357	1.34722	1.27455	0.790225	0.725689	0.567982	0.806602
chr20:33453367:33454162		Intergenic		1.847	1.765	1.046	1.39e-05	5.01e-05	0.755	0.0172	0.0301	0.934	1.16	0.744769	0.593037	0.847593	1.1485	0.982521	1.08905	0.649421	0.720929	1.57043	1.59168	1.6386	1.36107
chr20:47637214:47638161	Scml4	Intron		1.217	1.219	0.998	0.000109	9.2e-05	0.968	0.0408	0.0397	0.993	3.257	3.05662	2.95337	2.86346	2.99968	3.20633	3.1021	2.71744	2.8678	3.33062	3.56586	3.84787	3.65248
chr3:104747852:104748440		Intergenic		0.583	0.655	0.89	2.59e-09	3.91e-06	0.176	0.000234	0.00955	0.597	1.343	1.65865	1.65887	1.49924	1.34102	1.34485	1.32619	1.27362	1.55016	0.927946	0.811281	0.980199	0.876799
chr3:12053316:12053939		Intergenic		0.693	0.732	0.946	1.29e-06	4.45e-05	0.447	0.00536	0.0285	0.804	1.68	1.87512	1.81792	1.75155	1.86213	1.7085	1.69825	1.66275	1.84633	1.39585	1.27586	1.30044	1.07574
chr3:138519119:138519451	Csrp2bp	Intron		0.6	0.624	0.962	3.52e-05	0.000131	0.746	0.025	0.046	0.931	1.475	1.41564	2.00486	1.69827	1.47849	1.93842	1.37986	1.48045	1.5102	0.703999	1.07103	1.0114	1.13471
chr3:143201451:143202220		Intergenic		1.224	1.185	1.033	6.62e-07	2.62e-05	0.442	0.00386	0.0222	0.801	3.419	3.1917	2.83964	3.15626	3.12645	3.23212	3.33209	2.89688	3.30142	3.78096	3.869	3.76001	3.63247
chr3:156648220:156648604	Top1	Intron		0.684	0.654	1.047	3.69e-05	3.61e-06	0.607	0.0255	0.00955	0.88	1.549	1.55032	1.67325	1.93939	1.29048	2.01106	1.56148	1.53144	1.71132	1.07489	1.12567	0.881054	1.3575
chr3:165424304:165424865		Intergenic		1.319	1.204	1.096	3.96e-09	6.45e-05	0.0588	0.000255	0.0337	0.405	4.082	3.61047	3.29122	3.73221	3.44545	4.00568	3.61477	3.83876	3.98292	4.61819	5.34827	4.21044	4.35637
chr3:167934957:167935603		Intergenic		1.297	1.263	1.027	2.69e-06	2.2e-05	0.652	0.00808	0.0206	0.898	1.998	1.87005	1.5734	1.82197	1.66521	1.68451	1.77847	1.83583	1.84294	2.20022	2.57343	2.02669	2.20191
chr3:22603206:22603863		Intergenic		0.744	0.719	1.034	0.000103	1.36e-05	0.644	0.0398	0.0166	0.894	1.64	1.59557	1.75893	1.64391	1.75276	1.77222	1.74715	1.79533	1.69705	1.29674	1.2092	1.2394	1.28245
chr3:24872200:24872928		Intergenic		0.721	0.746	0.966	2.82e-06	3.03e-05	0.606	0.00816	0.0237	0.88	2.164	2.60778	2.2092	2.46878	2.0639	2.26027	2.19059	2.16245	2.3884	1.76362	1.74687	1.46211	1.76551
chr3:48561559:48561925	Ifih1	Intron/exon boundary		0.785	0.776	1.012	0.000159	7.07e-05	0.844	0.0488	0.0352	0.961	3.377	3.68338	3.03903	3.82337	3.62335	3.8423	3.7507	3.46999	3.2559	2.68243	2.69997	2.69868	3.06189
chr3:65105079:65105674		Intergenic		1.341	1.334	1.005	6.43e-05	8.53e-05	0.947	0.0326	0.0383	0.988	1.898	1.4797	1.76792	1.62447	1.65864	1.8142	1.6454	1.63444	1.46655	2.15419	2.13496	2.21682	2.27082
chr3:65324783:65325278		Intergenic		0.71	0.695	1.022	8.28e-05	2.73e-05	0.795	0.0362	0.0225	0.946	1.235	1.11605	1.26068	1.32967	1.39014	1.24591	1.26067	1.30052	1.41898	0.92013	0.818556	1.06226	0.797733
chr3:70184226:70184782		Intergenic		0.754	0.679	1.11	5.55e-05	2.29e-08	0.12	0.0306	0.000706	0.523	2.258	2.21199	2.40616	2.30682	2.22222	2.46997	2.51569	2.66732	2.4955	1.73095	1.70267	1.605	1.85563
chr3:7434738:7435286	Ddx31	Intron		1.287	1.443	0.892	5.94e-05	9.33e-09	0.0846	0.0315	0.000421	0.462	2.068	1.86872	1.80915	1.81569	2.04601	1.62348	1.83601	1.60942	1.58689	2.3653	2.43254	2.5849	2.28423
chr4:150624486:150624887		Intergenic		1.721	1.756	0.98	1.13e-05	5.34e-06	0.875	0.0155	0.0113	0.969	1.228	0.752983	0.978531	1.06245	0.995281	0.779641	0.898328	1.00822	0.952312	2.03765	1.52227	1.38651	1.48402
chr4:168837031:168837647	Gprc5a	Intron		0.662	0.694	0.953	7.9e-06	8e-05	0.596	0.0137	0.0373	0.875	2.273	2.07507	2.81543	2.71328	2.46337	2.47299	2.48828	2.55238	2.14323	1.95283	1.26789	1.43267	2.04136
chr4:174485430:174486141		Intergenic		0.58	0.682	0.85	8.56e-09	6.63e-05	0.0751	0.000482	0.0343	0.443	1.636	2.08922	1.8053	1.85302	1.9722	1.89779	1.63664	1.62658	1.38133	0.735687	1.27083	1.15388	1.28674
chr4:182990407:182991016		Intergenic		0.793	0.794	0.999	5.62e-06	6.19e-06	0.981	0.0116	0.0119	0.995	5.168	5.34821	5.44841	5.47012	5.61592	5.22255	6.15055	5.17849	5.25935	4.40736	4.38718	4.43791	4.13785
chr4:20511403:20511733		Intergenic		0.65	0.643	1.01	2.75e-05	1.74e-05	0.916	0.0226	0.0185	0.98	1.224	1.3399	1.17181	1.45437	1.20744	1.36872	1.40591	1.03903	1.39432	0.865716	0.79392	0.916092	0.805873
chr4:43208183:43208612		Intergenic		0.514	0.584	0.881	6e-07	6.76e-05	0.323	0.00362	0.0346	0.726	1.413	1.43659	1.65951	1.872	1.73738	1.39385	1.22933	1.59164	1.66907	1.07615	1.01283	0.71302	0.678045
chr4:66719830:66720182	Tbxas1	Intron		0.765	0.768	0.996	9.44e-05	0.000116	0.958	0.0387	0.0435	0.99	2.087	2.03285	2.15039	2.27791	2.31346	2.01417	2.08331	2.47775	2.11592	1.85858	1.55307	1.5717	1.70727
chr4:7482909:7483332		Intergenic		1.365	1.434	0.952	6.75e-06	2.12e-07	0.494	0.0126	0.00272	0.828	2.162	1.6429	1.99115	1.79891	2.12461	1.92228	1.71677	1.56415	1.99034	2.60678	2.80219	2.7667	2.12036
chr5:118777373:118777836	Pgm1	Intron/exon boundary		1.29	1.296	0.995	4.4e-05	3.15e-05	0.938	0.0274	0.024	0.986	2.876	2.59981	2.63923	2.59379	2.39296	3.02674	2.3631	2.33705	2.46865	3.20169	3.48444	3.04923	3.43698
chr5:138504681:138505315	Zmynd12	Intron		1.301	1.49	0.873	7.45e-05	3.41e-09	0.0501	0.0348	0.000241	0.382	2.586	2.27195	2.55963	2.05977	2.59924	2.31717	1.93863	1.97898	2.04663	3.06286	3.30812	3.23165	2.77001
chr5:141565784:141566172	Mycbp	Intron		1.462	1.524	0.959	2.91e-05	3.85e-06	0.661	0.0232	0.00955	0.901	1.32	1.26481	1.13875	1.08719	0.858153	1.14046	1.05883	0.937542	1.07243	1.67904	1.64138	1.33806	1.72155
chr5:156145583:156146099		Intergenic		0.687	0.718	0.957	3.6e-06	4.61e-05	0.576	0.00913	0.0288	0.866	1.737	2.0241	1.693	1.99471	1.82327	1.50682	1.8466	2.0391	1.83376	1.2855	1.24392	1.20284	1.45932
chr5:24846296:24847023		Intergenic		1.365	1.381	0.988	7.1e-05	3.6e-05	0.879	0.0343	0.0259	0.971	2.417	1.84408	2.32249	2.29373	1.94244	2.00439	2.2863	2.09372	1.87117	3.23623	2.63141	2.43832	3.10329
chr5:37607753:37608583		Intergenic		0.726	0.723	1.004	2.13e-05	1.65e-05	0.956	0.021	0.0181	0.99	1.348	1.51006	1.42919	1.46821	1.18572	1.37631	1.34896	1.38524	1.50792	0.880503	1.07753	0.929464	1.16898
chr5:37986026:37986464		Intergenic		1.766	1.992	0.886	7.31e-05	1.99e-06	0.421	0.0346	0.00772	0.789	0.872	0.766706	0.645259	0.692107	0.479014	0.686977	0.380722	0.552946	0.716246	0.716944	1.18283	1.38907	1.29942
chr5:60856339:60856751	Trmt10b	Intron/exon boundary		0.647	0.708	0.913	8.93e-07	0.000112	0.293	0.00474	0.0429	0.704	1.819	2.23478	1.94904	2.02262	1.97445	1.92332	1.94906	1.78678	1.83643	1.27208	1.4253	1.22101	1.34482
chr5:68802664:68803213		Intergenic		0.64	0.652	0.983	1.24e-05	2.72e-05	0.858	0.0164	0.0225	0.965	1.531	1.50201	1.89179	1.79037	1.476	1.97296	1.69366	1.19713	1.70795	1.04748	0.852845	1.18671	1.17106
chr5:75657944:75658519	Lpar1	Intron		0.773	0.792	0.976	1.71e-05	0.000101	0.68	0.0191	0.0414	0.908	3.674	4.4027	3.73953	3.68013	3.92114	3.43636	3.81191	3.92606	4.16479	2.90221	3.22771	3.19981	2.77827
chr6:119447228:119447764		Intergenic		1.52	1.411	1.077	1.03e-07	9.95e-06	0.363	0.00158	0.0146	0.754	1.651	1.3739	1.23517	1.22071	1.43747	1.4405	1.58489	1.27872	1.33433	2.00283	1.91594	2.1774	1.87879
chr6:124978630:124979533		Intergenic		1.18	1.258	0.938	0.000104	1.09e-07	0.154	0.04	0.00164	0.57	3.17	2.93601	2.99928	3.04851	2.88791	2.75328	2.65578	3.00755	2.72918	3.5317	3.34999	3.56225	3.6751
chr6:141054659:141054986		Intergenic		1.628	1.805	0.902	5.29e-05	1.17e-06	0.409	0.0302	0.0063	0.782	1.177	0.822443	1.03236	0.953611	0.884403	1.06416	0.721215	0.641743	0.97966	1.57226	1.49544	1.69386	1.35094
chr7:10808734:10809177		Intergenic		1.55	1.516	1.023	8.39e-06	2.35e-05	0.827	0.0139	0.0211	0.956	1.675	1.02236	1.59646	1.57832	1.14633	1.80313	1.17796	1.2399	1.2971	2.14742	2.06181	1.8741	2.24099
chr7:110539701:110540189		Intergenic		0.74	0.592	1.251	9.21e-05	2.12e-12	0.0018	0.0382	9.57e-07	0.103	1.622	1.60699	1.52328	1.45366	1.65107	1.97043	1.94701	1.94745	1.87709	1.29712	0.895357	1.29254	1.15142
chr7:119688957:119689624	Tmprss6	Intron		0.767	0.767	1	1.92e-05	1.86e-05	0.997	0.0201	0.0192	0.999	2.235	2.27452	2.35296	2.25624	2.50785	2.18727	2.16073	2.47318	2.55541	1.79688	2.13	1.76716	1.45937
chr7:12861503:12862530	Hcn2	Intron/exon boundary	Yes	1.186	1.161	1.022	1.15e-05	0.000122	0.587	0.0157	0.0442	0.871	5.148	4.69948	4.90228	4.39388	4.99058	4.95601	4.74728	4.9887	4.71705	5.61869	6.01021	5.48783	5.35465
chr7:29983394:29984038	Ano4	Intron		1.242	1.331	0.933	0.000163	7.89e-07	0.244	0.0491	0.00548	0.664	3.278	2.63309	2.93154	3.37145	3.1484	2.63289	3.30595	2.51971	2.82624	4.02001	3.64117	3.77585	3.59722
chr7:34231579:34231996		Intergenic		0.81	0.805	1.006	0.000127	7.86e-05	0.908	0.0439	0.037	0.978	3.47	3.68124	3.52828	3.87449	3.35428	3.50819	3.77754	3.47975	3.79376	2.79699	3.02133	2.92977	2.98075
chr7:39701627:39702039		Intergenic		0.648	0.624	1.038	7.43e-05	1.54e-05	0.72	0.0348	0.0175	0.922	1.089	1.25507	1.02047	1.0714	1.2093	1.16273	1.37133	1.07736	1.08725	0.785453	0.675126	0.782559	0.687224
chr7:42660017:42660479		Intergenic		0.49	0.47	1.041	4.9e-05	1.75e-05	0.812	0.0289	0.0185	0.951	0.944	0.957299	1.00054	1.1095	1.03935	1.27185	1.04224	0.95012	1.03971	0.504425	0.508303	0.500693	0.514154
chr7:58691577:58691930		Intergenic		1.504	1.569	0.959	8.07e-06	9.21e-07	0.655	0.0138	0.00569	0.899	2.12	1.45026	2.06439	1.78711	1.77245	1.7847	1.44363	1.56616	1.98955	2.9193	2.77819	2.74621	2.22469
chr7:85674914:85675377		Intergenic		0.685	0.61	1.124	0.000122	3.58e-07	0.216	0.0432	0.00367	0.638	1.527	1.57826	1.78329	1.53955	1.26105	1.95066	1.48779	1.84978	1.71743	1.11088	0.884138	0.932251	1.35955
chr8:119324904:119325855	Ccrl2	Intron/exon boundary		1.269	1.242	1.022	3.3e-06	2.2e-05	0.682	0.00865	0.0206	0.909	2.46	2.07766	2.26964	2.18285	2.17268	2.1891	2.22638	2.15348	2.31455	3.09024	2.85023	2.4815	2.61204
chr8:127199227:127199648	Ctdspl, Golga4	Intron		1.396	1.373	1.017	5.06e-05	0.000113	0.846	0.0293	0.043	0.961	2.157	1.44812	1.96311	1.99722	1.87588	2.20075	1.79955	1.69959	1.76168	2.74244	2.53399	2.48241	2.47494
chr8:127241188:127241611	Ctdspl, Golga4	Intron		0.643	0.681	0.943	2.57e-06	4.98e-05	0.518	0.00793	0.0301	0.84	1.569	2.01158	1.6447	1.66535	1.66233	1.79714	1.66184	1.50643	1.55154	1.06402	1.06154	1.08647	1.23259
chr8:21395317:21395763		Intergenic		0.623	0.634	0.983	7.46e-05	0.000136	0.882	0.0348	0.0467	0.971	1.305	1.35059	1.53151	1.22005	1.51596	1.5996	1.55766	1.37654	1.08585	1.04986	0.575907	0.92251	1.01865
chr8:63476543:63476951	Rec114	Intron		1.365	1.355	1.008	3.41e-05	5.16e-05	0.922	0.0246	0.0306	0.982	2.189	1.6395	2.21369	1.80404	1.84609	1.94232	1.71091	2.03998	1.91879	2.83731	2.56442	2.35427	2.49586
chr9:15545565:15546379		Intergenic		1.195	1.206	0.991	7.29e-05	3.26e-05	0.852	0.0346	0.0243	0.963	2.956	2.4224	2.87108	2.91063	2.60339	2.66889	2.65235	2.75981	2.66571	3.25587	3.33224	3.01788	3.38557
chr9:20969820:20970520		Intergenic		1.304	1.313	0.993	9.05e-05	5.98e-05	0.921	0.038	0.0325	0.982	2.41	2.37538	2.1357	2.13656	1.84305	2.15507	2.09957	1.92957	2.25941	2.55494	2.55927	2.9713	3.00318
chr9:57883751:57884249		Intergenic		0.555	0.565	0.982	2.12e-05	4.02e-05	0.892	0.021	0.0273	0.974	1.097	1.18121	1.23485	1.19566	1.23246	1.49227	1.02038	1.1095	1.14176	0.512616	0.769016	0.718169	0.657464
chrUn_KL568409v1:220261:220784		Intergenic		1.391	1.334	1.043	9.24e-07	1.68e-05	0.544	0.00479	0.0182	0.852	3.339	3.16544	2.48386	3.15998	2.56785	2.88818	2.97555	2.79342	3.23037	3.58538	3.83727	4.17927	4.24859
chrX:112031256:112031901	Mid2	Intron		0.756	0.792	0.954	3.97e-06	0.000138	0.421	0.00975	0.0467	0.789	2.573	2.79642	2.67913	2.80032	2.8177	2.57111	3.05915	2.38715	2.49817	2.44553	1.85195	2.01416	2.06362
chrX:123442588:123443064		Intergenic		1.52	1.448	1.05	3.2e-06	3.43e-05	0.601	0.0086	0.0251	0.878	1.425	1.19291	1.03406	1.19625	1.08992	1.05829	1.08273	1.41526	1.20329	1.73553	1.77249	1.58979	1.79974
chrX:9184168:9184644		Intergenic		0.619	0.623	0.994	1.84e-05	2.44e-05	0.952	0.0196	0.0214	0.989	1.295	1.56022	1.17127	1.36281	1.5436	1.61743	1.55861	1.23684	1.1217	0.753141	0.793562	0.949307	0.976975

## Sheet: Table S6
Supplementary table 6. Differentially methylated regions at various significance and fold change thresholds in the developmental profile
	FDR < 0.05	FDR < 0.1	FDR < 0.25
log2FC >2	0	0	0
log2FC >1.5	0	0	0
log2FC >1	2	5	12
log2FC >0.5	54	117	321
log2FC >0	118	390	2773

## Sheet: Table S7
Supplementary table 7. Pyrosequencing results for the developmental profile dataset.
Gene	CpG	Chr	Position	Linear model	Mean DNAm		DNAm change				P-value
					PAE	C	Mean	95% CI (lower)	95% CI (upper)	SD
Drd4	CpG_7	1	214281239	~Group + Age	45.003	38.2979	6.33533	4.13353	8.53713	1.12339	2.30682e-06
Drd4	CpG_8	1	214281316	~Group + Age	38.3554	33.7085	4.29555	1.96954	6.62157	1.18676	0.000923529
Drd4	CpG_9	1	214281323	~Group + Age	59.2725	53.4094	5.46209	2.21677	8.70742	1.65581	0.00223736
Drd4	CpG_10	1	214281335	~Group + Age	49.3097	43.0396	5.8366	2.16344	9.50976	1.87409	0.0036658
Drd4	CpG_11	1	214281347	~Group + Age	42.5067	37.8812	4.24336	1.63552	6.85119	1.33055	0.00300459
Drd4	CpG_12	1	214281353	~Group + Age	19.3864	17.3599	1.95335	0.807624	3.09907	0.584562	0.00195167
Drd4	CpG_13	1	214281368	~Group + Age	42.7932	38.7906	3.93464	1.68358	6.18569	1.14852	0.00154726
Drd4	CpG_14	1	214281414	~Group + Age	58.5488	55.3443	3.54136	0.173403	6.90932	1.71838	0.0468068
Drd4	CpG_15	1	214281420	~Group + Age	53.9075	50.7682	3.53972	0.513459	6.56597	1.54404	0.0280027
Drd4	CpG_16	1	214281422	~Group + Age	42.594	38.5827	4.33745	1.38305	7.29184	1.50737	0.00678725
Drd4	CpG_17	1	214281428	~Group + Age	32.939	27.3685	5.38028	2.81183	7.94874	1.31046	0.000221232
Drd4	CpG_18	1	214281432	~Group + Age	51.6388	46.249	5.19666	2.57833	7.81499	1.33591	0.000415091
Drd4	CpG_19	1	214281470	~Group + Age	50.3103	45.8673	4.2576	1.66196	6.85323	1.32433	0.00275432
Drd4	CpG_20	1	214281530	~Group + Age	44.4925	39.4987	4.82393	1.77478	7.87307	1.55572	0.00386487
Drd4	CpG_21	1	214281559	~Group + Age	40.8413	36.2051	4.43755	1.37185	7.50325	1.56416	0.00743216
Drd4	CpG_22	1	214281618	~Group + Age	39.065	35.5228	3.31008	0.28941	6.33075	1.54119	0.0385388
Drd4	DMR_mean	1		~Group + Age	44.3101	40.2108	3.92501	1.5487	6.30133	1.21243	0.00259249
Drd4	CpG_7	1	214281239	~Group (P1 only)	32.812	25.56	7.252	3.36942	11.1346	1.98094	0.00639305
Drd4	CpG_8	1	214281316	~Group (P1 only)	25.956	22.098	3.858	1.43892	6.27707	1.23424	0.0141045
Drd4	CpG_9	1	214281323	~Group (P1 only)	47.248	39.656	7.592	2.51839	12.6656	2.58863	0.018916
Drd4	CpG_10	1	214281335	~Group (P1 only)	35.788	28.846	6.942	2.56714	11.3169	2.23211	0.0144443
Drd4	CpG_11	1	214281347	~Group (P1 only)	29.462	25.232	4.23	0.696925	7.76307	1.80262	0.0469311
Drd4	CpG_12	1	214281353	~Group (P1 only)	15.232	12.29	2.942	0.969674	4.91433	1.00631	0.0191864
Drd4	CpG_13	1	214281368	~Group (P1 only)	38.176	33.446	4.73	0.860959	8.59904	1.97404	0.04344
Drd4	CpG_14	1	214281414	~Group (P1 only)	47.772	42.786	4.986	2.26009	7.71192	1.3908	0.00713627
Drd4	CpG_15	1	214281420	~Group (P1 only)	40.842	35.128	5.714	2.64261	8.78539	1.56706	0.0065291
Drd4	CpG_16	1	214281422	~Group (P1 only)	31.118	25.91	5.208	1.7116	8.7044	1.78391	0.0193081
Drd4	CpG_17	1	214281428	~Group (P1 only)	21.242	15.188	6.054	3.25679	8.85121	1.42717	0.00282997
Drd4	CpG_18	1	214281432	~Group (P1 only)	38.672	33.806	4.866	1.92936	7.80264	1.49831	0.0117422
Drd4	CpG_19	1	214281470	~Group (P1 only)	37.76	33.416	4.344	0.977688	7.71031	1.71754	0.0352993
Drd4	CpG_20	1	214281530	~Group (P1 only)	32.47	27.868	4.602	0.954311	8.24969	1.8611	0.038546
Drd4	CpG_21	1	214281559	~Group (P1 only)	27.438	22.478	4.96	2.3408	7.5792	1.33635	0.00594271
Drd4	CpG_22	1	214281618	~Group (P1 only)	23.89	20.262	3.628	0.390667	6.86533	1.65173	0.0593182
Drd4	DMR_mean	1		~Group (P1 only)	32.868	27.748	5.12	2.37116	7.86884	1.4025	0.00648844
Drd4	CpG_7	1	214281239	~Group (P8 only)	44.0067	36.636	7.37067	4.27419	10.4671	1.57986	0.00229993
Drd4	CpG_8	1	214281316	~Group (P8 only)	36.9933	33.736	3.25733	-2.07467	8.58933	2.72046	0.27014
Drd4	CpG_9	1	214281323	~Group (P8 only)	55.43	52.668	2.762	-1.21271	6.73671	2.02795	0.215413
Drd4	CpG_10	1	214281335	~Group (P8 only)	44.6867	42.598	2.08867	-4.42866	8.60599	3.32523	0.549856
Drd4	CpG_11	1	214281347	~Group (P8 only)	39.2633	37.116	2.14733	-1.11453	5.4092	1.66425	0.23794
Drd4	CpG_12	1	214281353	~Group (P8 only)	18.2907	16.39	1.90067	0.109891	3.69144	0.913678	0.0710889
Drd4	CpG_13	1	214281368	~Group (P8 only)	41.934	41.362	0.572	-4.77968	5.92368	2.7305	0.839305
Drd4	CpG_14	1	214281414	~Group (P8 only)	56.4	56.958	-0.558	-7.99631	6.88031	3.79512	0.886746
Drd4	CpG_15	1	214281420	~Group (P8 only)	52.0927	54.488	-2.39533	-6.87947	2.0888	2.28787	0.325711
Drd4	CpG_16	1	214281422	~Group (P8 only)	41.2993	41.028	0.271333	-4.35388	4.89655	2.35985	0.911295
Drd4	CpG_17	1	214281428	~Group (P8 only)	28.0713	27.81	0.261333	-3.92589	4.44855	2.13638	0.905658
Drd4	CpG_18	1	214281432	~Group (P8 only)	50.178	46.358	3.82	-1.93288	9.57288	2.9352	0.229332
Drd4	CpG_19	1	214281470	~Group (P8 only)	47.9953	45.892	2.10333	-4.49828	8.70495	3.36823	0.549714
Drd4	CpG_20	1	214281530	~Group (P8 only)	43.6033	40.74	2.86333	-1.73182	7.45849	2.34451	0.267782
Drd4	CpG_21	1	214281559	~Group (P8 only)	37.7773	35.976	1.80133	-1.0536	4.65626	1.45662	0.251289
Drd4	CpG_22	1	214281618	~Group (P8 only)	34.138	36.418	-2.28	-5.72784	1.16784	1.75913	0.231082
Drd4	DMR_mean	1		~Group (P8 only)	41.3927	41.666	-0.273333	-5.21402	4.66735	2.52081	0.916324
Drd4	CpG_7	1	214281239	~Group (P15 only)	51.1675	43.32	7.8475	4.05415	11.6409	1.93542	0.00484206
Drd4	CpG_8	1	214281316	~Group (P15 only)	42.8125	38.2667	4.54583	0.225272	8.8664	2.20441	0.0781161
Drd4	CpG_9	1	214281323	~Group (P15 only)	64.2	59.2367	4.96333	1.26829	8.65838	1.88526	0.0337796
Drd4	CpG_10	1	214281335	~Group (P15 only)	54.4875	48.98	5.5075	2.28524	8.72976	1.64404	0.0122512
Drd4	CpG_11	1	214281347	~Group (P15 only)	49.355	44.2633	5.09167	-0.592949	10.7763	2.90037	0.122601
Drd4	CpG_12	1	214281353	~Group (P15 only)	22.0375	19.2533	2.78417	0.875397	4.69294	0.97388	0.024378
Drd4	CpG_13	1	214281368	~Group (P15 only)	44.0175	38.2267	5.79083	3.00616	8.5755	1.42078	0.00471446
Drd4	CpG_14	1	214281414	~Group (P15 only)	66.06	58.99	7.07	0.566354	13.5736	3.31825	0.0706032
Drd4	CpG_15	1	214281420	~Group (P15 only)	59.935	56.0133	3.92167	1.94192	5.90141	1.01009	0.00603366
Drd4	CpG_16	1	214281422	~Group (P15 only)	50.08	43.5267	6.55333	1.4601	11.6466	2.59863	0.0397037
Drd4	CpG_17	1	214281428	~Group (P15 only)	37.0925	32.95	4.1425	1.89129	6.39371	1.1486	0.00866363
Drd4	CpG_18	1	214281432	~Group (P15 only)	54.065	50.6433	3.42167	-1.2164	8.05973	2.3664	0.191438
Drd4	CpG_19	1	214281470	~Group (P15 only)	54.475	52.5533	1.92167	-1.26929	5.11262	1.62807	0.276416
Drd4	CpG_20	1	214281530	~Group (P15 only)	47.0375	44.8567	2.18083	-5.27986	9.64153	3.80655	0.584627
Drd4	CpG_21	1	214281559	~Group (P15 only)	47.635	43.86	3.775	-2.58837	10.1384	3.24668	0.283042
Drd4	CpG_22	1	214281618	~Group (P15 only)	45.81	41.6333	4.17667	-0.216349	8.56968	2.24138	0.104682
Drd4	DMR_mean	1		~Group (P15 only)	49.3925	44.79	4.6025	2.12005	7.08495	1.26658	0.00835561
Drd4	CpG_7	1	214281239	~Group (P22 only)	51.8267	48.68	3.14667	0.00396901	6.28936	1.60345	0.0853356
Drd4	CpG_8	1	214281316	~Group (P22 only)	47.3873	41.645	5.74233	1.4489	10.0358	2.19057	0.0305844
Drd4	CpG_9	1	214281323	~Group (P22 only)	69.4433	63.2425	6.20083	-3.9866	16.3883	5.19777	0.267055
Drd4	CpG_10	1	214281335	~Group (P22 only)	61.352	52.9225	8.4295	-3.27325	20.1322	5.9709	0.195711
Drd4	CpG_11	1	214281347	~Group (P22 only)	51.298	46.19	5.108	0.052735	10.1633	2.57926	0.0829961
Drd4	CpG_12	1	214281353	~Group (P22 only)	21.9853	21.885	0.100333	-2.70393	2.9046	1.43077	0.945815
Drd4	CpG_13	1	214281368	~Group (P22 only)	47.0453	42.015	5.03033	0.679674	9.38099	2.21977	0.0532087
Drd4	CpG_14	1	214281414	~Group (P22 only)	65.3167	63.3725	1.94417	-4.69339	8.58172	3.38657	0.58388
Drd4	CpG_15	1	214281420	~Group (P22 only)	64.9733	58.4925	6.48083	0.973561	11.9881	2.80988	0.0544717
Drd4	CpG_16	1	214281422	~Group (P22 only)	49.2	44.855	4.345	1.01817	7.67183	1.6974	0.0375623
Drd4	CpG_17	1	214281428	~Group (P22 only)	45.35	34.6425	10.7075	3.7113	17.7037	3.56956	0.0170802
Drd4	CpG_18	1	214281432	~Group (P22 only)	63.64	55.0675	8.5725	3.05791	14.0871	2.81362	0.0158983
Drd4	CpG_19	1	214281470	~Group (P22 only)	61.0107	52.945	8.06567	4.19618	11.9352	1.97426	0.00350782
Drd4	CpG_20	1	214281530	~Group (P22 only)	54.6813	45.85	8.83133	3.03249	14.6302	2.95865	0.0174688
Drd4	CpG_21	1	214281559	~Group (P22 only)	50.5147	44.0375	6.47717	-1.36828	14.3226	4.00285	0.144294
Drd4	CpG_22	1	214281618	~Group (P22 only)	52.422	45	7.422	-0.760131	15.6041	4.17463	0.113316
Drd4	DMR_mean	1		~Group (P22 only)	53.5873	47.555	6.03233	1.4521	10.6126	2.3369	0.0325482
Mycbp	CpG_1	5	141565911	~Group + Age	92.1464	91.6467	-0.548205	-3.81624	2.71983	1.6674	0.745741
Mycbp	CpG_2	5	141565922	~Group + Age	86.9036	88.845	-2.95881	-6.03305	0.115425	1.56852	0.0738502
Mycbp	CpG_3	5	141565968	~Group + Age	75.0455	73.3246	1.70567	-2.19575	5.60709	1.99056	0.40219
Mycbp	CpG_4	5	141565980	~Group + Age	71.7918	69.3864	1.65635	-2.23253	5.54522	1.98416	0.414212
Mycbp	DMR_mean	5		~Group + Age	81.4718	81.8254	-1.25388	-3.90987	1.40211	1.35512	0.365845
Mycbp	CpG_1	5	141565911	~Group (P1 only)	94.0925	95.9433	-1.85083	-8.01325	4.31159	3.14415	0.581676
Mycbp	CpG_2	5	141565922	~Group (P1 only)	90.7525	91.2067	-0.454167	-6.03926	5.13092	2.84959	0.879608
Mycbp	CpG_3	5	141565968	~Group (P1 only)	77.69	72.82	4.87	-3.6695	13.4095	4.35697	0.326272
Mycbp	CpG_4	5	141565980	~Group (P1 only)	73.41	73.1	0.31	-4.3306	4.9506	2.3677	0.902152
Mycbp	DMR_mean	5		~Group (P1 only)	83.9862	87.0992	-3.11292	-10.8237	4.59789	3.93416	0.464658
Mycbp	CpG_1	5	141565911	~Group (P8 only)	91.7333	96.1967	-4.46333	-10.6391	1.71242	3.15095	0.229577
Mycbp	CpG_2	5	141565922	~Group (P8 only)	86.4967	91.28	-4.78333	-11.2732	1.7065	3.3112	0.222078
Mycbp	CpG_3	5	141565968	~Group (P8 only)	74.65	70.2067	4.44333	0.369132	8.51753	2.07871	0.0993619
Mycbp	CpG_4	5	141565980	~Group (P8 only)	75.3667	67.1	8.26667	-2.02593	18.5593	5.25142	0.190561
Mycbp	DMR_mean	5		~Group (P8 only)	82.0617	81.1958	0.865833	-0.716318	2.44799	0.807235	0.343855
Mycbp	CpG_1	5	141565911	~Group (P15 only)	88.695	91.545	-2.85	-7.33033	1.63033	2.28592	0.338699
Mycbp	CpG_2	5	141565922	~Group (P15 only)	83.74	90.915	-7.175	-17.854	3.50404	5.44859	0.318534
Mycbp	CpG_3	5	141565968	~Group (P15 only)	70.105	74.84	-4.735	-14.7728	5.30283	5.12144	0.452806
Mycbp	CpG_4	5	141565980	~Group (P15 only)	67.09	68.475	-1.385	-10.9838	8.21383	4.89745	0.803912
Mycbp	DMR_mean	5		~Group (P15 only)	77.4075	81.4437	-4.03625	-9.69843	1.62593	2.88892	0.297198
Mycbp	CpG_1	5	141565911	~Group (P22 only)	92.325	85.0625	7.2625	2.41479	12.1102	2.47337	0.0425466
Mycbp	CpG_2	5	141565922	~Group (P22 only)	82.98	84.2125	-1.2325	-6.32712	3.86212	2.59934	0.660111
Mycbp	CpG_3	5	141565968	~Group (P22 only)	75.29	75.1575	0.1325	-7.75473	8.01973	4.02417	0.975311
Mycbp	CpG_4	5	141565980	~Group (P22 only)	67.895	69.7	-1.805	-6.37273	2.76273	2.33052	0.481866
Mycbp	DMR_mean	5		~Group (P22 only)	79.6225	78.5331	1.08937	-1.65302	3.83177	1.39921	0.479722
Plvap	CpG_1	16	19912904	~Group + Age	63.4268	61.5396	1.88719	-0.292847	4.06722	1.11228	0.100467
Plvap	CpG_2	16	19912948	~Group + Age	94.066	94.0241	-0.122425	-2.48055	2.2357	1.20314	0.919677
Plvap	CpG_3	16	19912968	~Group + Age	57.1518	57.6659	-0.514167	-2.58445	1.55612	1.05629	0.630082
Plvap	CpG_4	16	19912972	~Group + Age	61.8467	62.1881	-0.341458	-2.37454	1.69163	1.03731	0.744387
Plvap	CpG_5	16	19913045	~Group + Age	59.4316	60.0884	-0.656875	-3.99802	2.68427	1.7047	0.702803
Plvap	DMR_mean	16		~Group + Age	66.7554	67.1012	-0.345844	-1.80648	1.11479	0.745235	0.64606
Plvap	CpG_1	16	19912904	~Group (P1 only)	61.5017	58.1917	3.31	-1.17217	7.79217	2.28686	0.19794
Plvap	CpG_2	16	19912948	~Group (P1 only)	84.9504	86.0696	-1.11917	-7.30481	5.06647	3.156	0.735008
Plvap	CpG_3	16	19912968	~Group (P1 only)	62.7846	59.4996	3.285	-1.63938	8.20938	2.51249	0.238917
Plvap	CpG_4	16	19912972	~Group (P1 only)	70.8721	71.1567	-0.284583	-2.85018	2.28101	1.309	0.835097
Plvap	CpG_5	16	19913045	~Group (P1 only)	55.7525	55.185	0.5675	-3.59653	4.73153	2.12455	0.798324
Plvap	DMR_mean	16		~Group (P1 only)	67.1723	66.0205	1.15175	-0.144081	2.44758	0.66115	0.132137
Plvap	CpG_1	16	19912904	~Group (P8 only)	63.8325	61.4292	2.40333	-4.10922	8.91588	3.32279	0.49672
Plvap	CpG_2	16	19912948	~Group (P8 only)	91.9	91.525	0.375	-5.30302	6.05302	2.897	0.902052
Plvap	CpG_3	16	19912968	~Group (P8 only)	54.4138	57.8417	-3.42792	-6.14229	-0.713543	1.38491	0.0481179
Plvap	CpG_4	16	19912972	~Group (P8 only)	64.7062	64.3	0.40625	-6.08017	6.89267	3.30946	0.90631
Plvap	CpG_5	16	19913045	~Group (P8 only)	53.7425	57.935	-4.1925	-9.10414	0.719142	2.50599	0.145356
Plvap	DMR_mean	16		~Group (P8 only)	64.1106	66.6062	-2.49554	-7.03356	2.04247	2.31536	0.322527
Plvap	CpG_1	16	19912904	~Group (P15 only)	62.4675	62.845	-0.3775	-2.85642	2.10142	1.26478	0.77541
Plvap	CpG_2	16	19912948	~Group (P15 only)	99.5217	99.0458	0.475833	-1.42647	2.37814	0.97058	0.641363
Plvap	CpG_3	16	19912968	~Group (P15 only)	56.2325	57.4367	-1.20417	-4.03234	1.62401	1.44297	0.435956
Plvap	CpG_4	16	19912972	~Group (P15 only)	57.5513	57.785	-0.23375	-3.14166	2.67416	1.48365	0.87998
Plvap	CpG_5	16	19913045	~Group (P15 only)	61.8525	65.0187	-3.16625	-11.5615	5.22899	4.28336	0.487687
Plvap	DMR_mean	16		~Group (P15 only)	67.5251	68.4262	-0.901167	-2.927	1.12467	1.03361	0.416801
Plvap	CpG_1	16	19912904	~Group (P22 only)	65.9054	63.6925	2.21292	-1.67402	6.09985	1.98317	0.307172
Plvap	CpG_2	16	19912948	~Group (P22 only)	99.3504	99.4558	-0.105417	-1.05875	0.847916	0.486403	0.835602
Plvap	CpG_3	16	19912968	~Group (P22 only)	55.1763	55.8858	-0.709583	-4.14056	2.7214	1.75053	0.699276
Plvap	CpG_4	16	19912972	~Group (P22 only)	54.2571	55.5108	-1.25375	-4.50287	1.99537	1.65775	0.478104
Plvap	CpG_5	16	19913045	~Group (P22 only)	66.3787	62.215	4.16375	-2.96988	11.2974	3.63968	0.296207
Plvap	DMR_mean	16		~Group (P22 only)	68.2136	67.352	0.861583	-0.857795	2.58096	0.87725	0.363959
Ifih1	CpG_1	3	48561632	~Group + Age	98.1294	97.605	0.524375	-0.743277	1.79203	0.646773	0.424595
Ifih1	CpG_2	3	48561634	~Group + Age	94.19	93.4363	0.75375	-0.367597	1.8751	0.572126	0.198758
Ifih1	CpG_3	3	48561641	~Group + Age	93.9381	94.4237	-0.485625	-2.05777	1.08652	0.802131	0.549957
Ifih1	CpG_4	3	48561661	~Group + Age	87.9938	87.1194	0.874375	0.130531	1.61822	0.379519	0.0291569
Ifih1	CpG_5	3	48561733	~Group + Age	85.0487	84.8612	0.1875	-1.0029	1.3779	0.607361	0.759909
Ifih1	CpG_8	3	48561798	~Group + Age	92.1188	92.2656	-0.146875	-0.749449	0.455699	0.307441	0.636685
Ifih1	CpG_9	3	48561821	~Group + Age	94.9306	94.0794	0.85125	-1.35853	3.06103	1.12746	0.456775
Ifih1	CpG_10	3	48561836	~Group + Age	91.7362	90.4613	1.275	-1.04705	3.59705	1.18474	0.291368
Ifih1	CpG_11	3	48561847	~Group + Age	95.4294	94.5637	0.865625	-1.96192	3.69317	1.44265	0.553494
Ifih1	DMR_mean	3		~Group + Age	92.6128	92.0906	0.522153	-0.0628249	1.10713	0.298463	0.09157
Ifih1	CpG_1	3	48561632	~Group (P1 only)	97.1525	94.85	2.3025	-0.829176	5.43418	1.59782	0.199657
Ifih1	CpG_2	3	48561634	~Group (P1 only)	94.5575	94.455	0.1025	-0.348709	0.553709	0.230213	0.67176
Ifih1	CpG_3	3	48561641	~Group (P1 only)	95.7675	95.3075	0.46	-3.10821	4.02821	1.82055	0.808956
Ifih1	CpG_4	3	48561661	~Group (P1 only)	87.0725	86.82	0.2525	-0.813276	1.31828	0.543774	0.65877
Ifih1	CpG_5	3	48561733	~Group (P1 only)	85.5025	85.4675	0.035	-1.68729	1.75729	0.878737	0.969521
Ifih1	CpG_8	3	48561798	~Group (P1 only)	91.0325	92.07	-1.0375	-2.01396	-0.06104	0.498203	0.0824509
Ifih1	CpG_9	3	48561821	~Group (P1 only)	93.3375	93.04	0.2975	-4.13488	4.72988	2.26146	0.899639
Ifih1	CpG_10	3	48561836	~Group (P1 only)	89.03	91.17	-2.14	-6.17047	1.89047	2.0564	0.338142
Ifih1	CpG_11	3	48561847	~Group (P1 only)	94.79	95.9725	-1.1825	-7.52858	5.16358	3.23786	0.727483
Ifih1	DMR_mean	3		~Group (P1 only)	92.0269	92.1281	-0.101111	-1.39475	1.19252	0.66003	0.883269
Ifih1	CpG_1	3	48561632	~Group (P8 only)	98.1175	99.335	-1.2175	-3.05093	0.615929	0.93544	0.240815
Ifih1	CpG_2	3	48561634	~Group (P8 only)	94.1475	91.3875	2.76	-1.47528	6.99528	2.1609	0.248711
Ifih1	CpG_3	3	48561641	~Group (P8 only)	95.1325	96.1125	-0.98	-5.62852	3.66852	2.37174	0.693821
Ifih1	CpG_4	3	48561661	~Group (P8 only)	88.7275	86.995	1.7325	-0.524593	3.98959	1.1516	0.183172
Ifih1	CpG_5	3	48561733	~Group (P8 only)	85	82.975	2.025	-1.21525	5.26525	1.65322	0.266522
Ifih1	CpG_8	3	48561798	~Group (P8 only)	92.8175	92.3475	0.47	-1.17584	2.11584	0.83973	0.595942
Ifih1	CpG_9	3	48561821	~Group (P8 only)	94.5525	94.8225	-0.27	-4.76272	4.22272	2.29225	0.91008
Ifih1	CpG_10	3	48561836	~Group (P8 only)	92.2075	90.9325	1.275	-5.40335	7.95335	3.40739	0.721132
Ifih1	CpG_11	3	48561847	~Group (P8 only)	95.04	91.3625	3.6775	-4.11771	11.4727	3.97722	0.390824
Ifih1	DMR_mean	3		~Group (P8 only)	92.8603	91.8078	1.0525	-0.431477	2.53648	0.757145	0.213879
Ifih1	CpG_1	3	48561632	~Group (P15 only)	98.3325	96.7	1.6325	-0.982802	4.2478	1.33436	0.267031
Ifih1	CpG_2	3	48561634	~Group (P15 only)	94.1975	93.81	0.3875	-0.230763	1.00576	0.315446	0.265284
Ifih1	CpG_3	3	48561641	~Group (P15 only)	91.5225	93.375	-1.8525	-3.12335	-0.581646	0.648407	0.028915
Ifih1	CpG_4	3	48561661	~Group (P15 only)	88.615	86.825	1.79	0.650071	2.92993	0.581607	0.0217274
Ifih1	CpG_5	3	48561733	~Group (P15 only)	84.0975	85.625	-1.5275	-2.79298	-0.262023	0.645663	0.0558412
Ifih1	CpG_8	3	48561798	~Group (P15 only)	92.2125	91.96	0.2525	-1.03439	1.53939	0.656587	0.713821
Ifih1	CpG_9	3	48561821	~Group (P15 only)	96.9975	90.905	6.0925	3.29317	8.89183	1.42826	0.00528804
Ifih1	CpG_10	3	48561836	~Group (P15 only)	92.9775	87.4625	5.515	3.16784	7.86216	1.19755	0.00367179
Ifih1	CpG_11	3	48561847	~Group (P15 only)	95.3375	96.7775	-1.44	-5.15003	2.27003	1.89291	0.475639
Ifih1	DMR_mean	3		~Group (P15 only)	92.6989	91.4933	1.20556	0.273374	2.13774	0.475611	0.0443943
Ifih1	CpG_1	3	48561632	~Group (P22 only)	98.915	99.535	-0.62	-2.4434	1.2034	0.930323	0.529909
Ifih1	CpG_2	3	48561634	~Group (P22 only)	93.8575	94.0925	-0.235	-0.976459	0.506459	0.378302	0.557318
Ifih1	CpG_3	3	48561641	~Group (P22 only)	93.33	92.9	0.43	-2.03412	2.89412	1.25723	0.743995
Ifih1	CpG_4	3	48561661	~Group (P22 only)	87.56	87.8375	-0.2775	-0.847036	0.292036	0.290585	0.376468
Ifih1	CpG_5	3	48561733	~Group (P22 only)	85.595	85.3775	0.2175	-2.30834	2.74334	1.28872	0.871522
Ifih1	CpG_8	3	48561798	~Group (P22 only)	92.4125	92.685	-0.2725	-0.867195	0.322195	0.303422	0.403734
Ifih1	CpG_9	3	48561821	~Group (P22 only)	94.835	97.55	-2.715	-6.38893	0.958931	1.87449	0.197672
Ifih1	CpG_10	3	48561836	~Group (P22 only)	92.73	92.28	0.45	-2.90977	3.80977	1.7142	0.801707
Ifih1	CpG_11	3	48561847	~Group (P22 only)	96.55	94.1425	2.4075	-1.64645	6.46145	2.06838	0.288629
Ifih1	DMR_mean	3		~Group (P22 only)	92.865	92.9333	-0.0683333	-0.749432	0.612766	0.347506	0.850601

## Sheet: Table S8
Supplementary table 8. Annotated PAE-specific tissue-concordant DMRs
Annotation				Fold Change			P-value			FDR			Average RPKM
DMR	Gene symbol	Location	CpG Island										All samples (from edgeR)	Control		Pair-fed		PAE
				PAEvC	PAEvPF	PFvC	PAEvC	PAEvPF	PFvC	PAEvC	PAEvPF	PFvC		HYP	WBC	HYP	WBC	HYP	WBC
chr1:101817110:101817545	Grwd1	Intron		0.552872	0.565092	0.978375	6.05234e-05	0.000211153	0.88413	0.0143742	0.0456373	0.970199	3.7291	3.73	4.985	4.37	3.791	2.084	2.763
chr1:107194560:107195008		Intergenic		0.624271	0.655822	0.951892	1.73673e-05	0.000233027	0.650133	0.00719265	0.0484134	0.893601	2.9379	3.664	2.944	3.411	2.807	1.997	2.104
chr1:15837095:15837641	LOC100911069	Intron		3.25647	1.99187	1.63488	7.42508e-11	0.000138908	0.0104519	1.53212e-06	0.0368306	0.192642	2.2557	1.277	0.879	1.601	1.98	3.45	3.524
chr1:15864955:15865332		Intergenic		0.556957	0.602313	0.924698	2.92743e-06	0.000115315	0.534069	0.00234508	0.0331743	0.843111	2.93104	3.03	3.888	3.351	2.745	1.793	2.027
chr1:15923790:15924741	Pde7b	Intron		1.50381	1.72835	0.870083	1.93435e-05	5.97457e-08	0.177486	0.00769058	0.000324814	0.586108	6.54602	5.804	5.413	5.043	4.875	8.462	8.487
chr1:196969305:196969803		Intergenic		1.47147	1.38901	1.05937	4.22902e-06	0.000157893	0.523635	0.00298486	0.0391694	0.838426	5.46951	4.647	4.329	5.245	4.403	7.213	5.999
chr1:200209635:200210301	Sec23ip	Exon; 3' UTR		0.708545	0.654905	1.08191	0.000404162	2.22923e-05	0.419853	0.0426517	0.0134047	0.783966	4.97442	4.849	5.626	5.108	6.508	4.059	3.4
chr1:204458884:204459389		Intergenic		0.704183	0.693057	1.01605	0.000182621	0.000162809	0.863967	0.027259	0.039633	0.964397	3.14398	3.347	3.371	3.239	3.576	2.714	2.026
chr1:213019370:213019881		Intergenic		16.7037	11.6949	1.42828	6.56861e-09	9.28467e-07	0.463428	3.64542e-05	0.0018718	0.807882	1.49707	0.329	0.095	0.241	0.355	3.672	3.194
chr1:213182167:213182721		Intergenic		1.93872	1.80128	1.0763	1.15866e-05	0.000192793	0.656511	0.00556008	0.0435831	0.896266	2.15044	1.333	1.659	1.667	1.501	3.051	2.759
chr1:213270269:213271271		Intergenic		2.81186	2.64757	1.06205	2.19477e-07	3.66699e-06	0.785133	0.000412344	0.00454532	0.941456	1.66365	0.939	0.915	1.008	0.911	2.425	2.816
chr1:242498350:242499595		Intergenic		0.40871	0.309064	1.32241	8.70111e-07	1.68739e-10	0.0874593	0.000995049	4.93259e-06	0.454043	1.292	1.376	1.254	1.814	1.643	0.477	0.577
chr1:255332476:255332935		Intergenic		1.4823	1.85708	0.798191	0.000128031	3.10426e-08	0.0587488	0.0223885	0.000213515	0.390252	2.16191	1.737	1.936	1.461	1.475	2.766	2.677
chr1:28781411:28781929		Intergenic		1.5966	1.7001	0.939119	0.000211449	7.70591e-05	0.655714	0.0298724	0.0265011	0.895918	2.07007	1.666	1.591	1.704	1.291	2.422	2.805
chr1:41175032:41175758		Intergenic		0.661111	0.621077	1.06446	0.000353335	6.47798e-05	0.579592	0.0394854	0.023945	0.863556	2.19873	2.464	2.139	2.613	2.32	1.53	1.484
chr1:47870742:47871490		Intergenic		0.564458	0.521466	1.08244	8.00521e-07	4.21192e-08	0.463069	0.000945491	0.00025042	0.807667	1.86851	2.144	1.877	2.111	2.239	1.013	1.241
chr1:52860166:52860642		Intergenic		1.37573	1.543	0.89159	0.000108389	7.51793e-07	0.210411	0.0206254	0.0016179	0.622378	4.0447	3.561	3.587	3.058	3.321	5.084	4.756
chr1:74540044:74540657		Intergenic		0.744991	0.725399	1.02701	2.16178e-05	8.04597e-06	0.700558	0.00820692	0.0076569	0.912766	5.72413	5.714	6.482	6.407	6.021	4.465	4.626
chr1:75812889:75813428		Intergenic		1.42349	1.50334	0.946882	0.000466366	0.000134963	0.628145	0.0459277	0.036235	0.884665	2.48487	1.82	2.336	1.933	1.98	3.007	2.951
chr1:99958512:99959133	Klk1c6	Intron		0.671356	0.604456	1.11068	0.000260472	6.34939e-06	0.32051	0.0334809	0.00658956	0.71879	2.42603	2.693	2.339	2.694	2.901	1.741	1.62
chr10:10073982:10074605		Intergenic		1.43498	1.52012	0.943987	0.000455551	0.000115242	0.606509	0.0452783	0.0331743	0.875293	3.62231	3.114	3.046	3.134	2.66	4.432	4.347
chr10:10909785:10910457		Intergenic		0.734559	0.658508	1.11549	0.000321058	2.09732e-06	0.201801	0.0374224	0.00319013	0.613203	5.79908	6.528	5.539	6.575	6.924	4.01	4.84
chr10:22047700:22048388		Intergenic		1.68322	1.6966	0.992115	2.12579e-05	3.86184e-05	0.954213	0.00813221	0.0181844	0.988763	1.99995	1.295	1.739	1.739	1.187	2.567	2.542
chr10:2521025:2521416		Intergenic		0.535666	0.529088	1.01243	2.28163e-07	3.7644e-07	0.916527	0.000420847	0.00108192	0.979207	2.97559	3.464	3.352	3.719	2.972	1.689	1.971
chr10:26162626:26163113		Intergenic		0.338351	0.429615	0.787567	3.56052e-08	4.5729e-05	0.218113	0.000123661	0.0200513	0.630591	2.13344	2.548	3.236	2.029	2.425	1.124	0.834
chr10:33049713:33050300		Intergenic		0.620715	0.630579	0.984358	5.25429e-06	2.22013e-05	0.879629	0.00349077	0.0134047	0.969016	4.24618	5.622	3.979	4.701	4.769	2.756	3.127
chr10:33173764:33174779		Intergenic		1.49738	1.53371	0.976313	0.000298491	0.000246039	0.844488	0.0360511	0.0498226	0.958857	2.68198	2.305	2.061	2.236	2.072	3.579	2.974
chr10:48610216:48610577	Ttc19	Intron		0.625036	0.627983	0.995307	8.23349e-07	2.77211e-06	0.960327	0.000962728	0.00381652	0.990255	3.68843	3.969	4.308	3.929	4.153	2.651	2.528
chr10:52319608:52320654		Intergenic		0.45327	0.56866	0.797086	6.59621e-13	1.35279e-06	0.0334855	2.89231e-08	0.0023413	0.311777	3.03845	3.923	3.785	3.254	3.106	1.771	1.689
chr10:55465564:55466302		Intergenic		1.35237	1.46058	0.925919	0.000352797	2.38325e-05	0.414782	0.0394499	0.0139141	0.780814	3.22482	2.856	2.785	2.523	2.702	3.765	3.857
chr10:56142404:56143430		Intergenic		0.826422	0.77802	1.06221	0.000511252	9.2724e-06	0.275654	0.0483318	0.00829689	0.683316	8.88145	9.103	9.231	9.532	9.863	7.437	7.674
chr10:57734995:57735716	Nlrp1a	Intron		0.54798	0.500971	1.09383	6.51439e-05	7.89913e-06	0.535181	0.0151234	0.00757076	0.843579	1.6833	1.837	1.757	2.175	1.691	0.934	1.038
chr10:68822951:68823429	Asic2	Intron		0.553233	0.469368	1.17868	0.000339192	7.11729e-06	0.303038	0.0387467	0.00705315	0.705221	1.69471	1.758	1.739	2.244	1.873	0.923	1.007
chr10:98420150:98420680		Intergenic		1.76047	1.5589	1.12931	3.71715e-07	0.000114449	0.32167	0.00057324	0.0330529	0.719584	2.55952	1.882	1.837	2.467	1.629	2.879	3.685
chr11:15449907:15450412	Usp25	Intron		1.57048	1.53627	1.02227	1.35301e-06	1.02048e-05	0.831154	0.00131838	0.0087179	0.955065	3.35762	2.748	2.621	2.516	3.032	4.102	4.313
chr11:25607394:25608249		Intergenic		1.8869	1.57619	1.19713	1.43851e-07	0.000222854	0.184122	0.000317633	0.0469672	0.594027	1.79634	1.187	1.242	1.456	1.411	2.377	2.253
chr11:37563059:37563612	Dscam	Intron		1.54808	1.5419	1.00401	8.92784e-05	0.000201044	0.973642	0.0183573	0.0445157	0.993652	3.6078	2.843	2.957	2.844	3.036	4.114	4.944
chr11:53503523:53503944		Intergenic		0.794918	0.781826	1.01675	0.000368117	0.000234471	0.799088	0.0404267	0.0484959	0.945507	7.55403	8.233	7.654	8.746	7.281	6.331	6.321
chr11:61199083:61199628		Intergenic		0.768194	0.751937	1.02162	0.000158882	8.21623e-05	0.760003	0.025253	0.0276066	0.933018	5.41609	5.404	6.023	5.964	5.704	4.389	4.395
chr11:61430001:61430590		Intergenic		0.526935	0.433577	1.21532	0.000100681	6.24021e-07	0.213823	0.0198323	0.00144011	0.625942	1.63623	1.325	2.052	1.952	2.119	1.026	0.749
chr11:67451724:67452162		Intergenic		1.77733	1.54888	1.14749	1.2061e-07	0.000103138	0.248904	0.000285867	0.0310062	0.660099	3.16295	2.243	2.442	2.869	2.188	3.683	4.557
chr11:73414606:73415256		Intergenic		1.40864	1.54285	0.913012	1.75141e-05	3.25397e-07	0.314312	0.00722786	0.00105256	0.714003	3.2871	3.012	2.659	2.433	2.779	4.142	3.835
chr11:76843682:76844303	Uts2b	Intron		1.54437	1.64558	0.938498	6.87432e-06	9.0094e-07	0.54648	0.00413621	0.00184816	0.848775	4.50664	3.789	3.677	3.233	3.908	5.979	5.57
chr11:82797763:82799768	Map3k13	Intron		0.789798	0.778201	1.0149	0.000213189	0.000156389	0.81688	0.029985	0.0390734	0.950999	5.23746	5.25	5.765	5.515	5.618	4.158	4.526
chr11:83023533:83024287		Intergenic		0.650645	0.591645	1.09972	0.00017062	8.05449e-06	0.403893	0.0262364	0.0076569	0.774118	3.57038	3.516	4.068	4.628	3.633	2.469	2.455
chr12:15761494:15761955		Intergenic		0.544878	0.538077	1.01264	7.15323e-05	8.89796e-05	0.934595	0.0159926	0.0289006	0.983996	2.78576	3.226	3.118	2.738	3.767	1.852	1.58
chr12:16828715:16829354		Intergenic		0.575758	0.646723	0.890269	1.75767e-07	7.48912e-05	0.281557	0.000352032	0.0260364	0.687785	10.1949	11.918	12.631	11.502	10.318	7.522	6.613
chr12:29637821:29639566	Caln1	Intron		1.89317	1.99078	0.950969	6.77128e-07	3.59729e-07	0.728889	0.000863732	0.00107301	0.922375	2.1543	1.65	1.499	1.471	1.472	2.984	2.936
chr12:29643946:29645192	Caln1	Intron		0.574656	0.588127	0.977095	2.38716e-06	1.33606e-05	0.842025	0.00203247	0.0101885	0.958036	3.47425	3.821	4.126	4.05	3.648	2.104	2.447
chr12:29736869:29737477	Caln1	Intron		1.83341	2.01042	0.911953	8.05101e-05	1.38752e-05	0.572755	0.0171266	0.0104447	0.860632	6.01252	4.908	4.423	4.733	3.661	8.446	8.569
chr12:29850352:29850897	Tyw1	Intron		0.330599	0.305998	1.0804	1.72553e-05	6.09171e-06	0.755187	0.00715474	0.00637875	0.931483	3.17148	3.67	4.021	4.481	3.741	1.164	1.452
chr12:31065961:31066795		Intergenic		1.38922	1.48604	0.934847	4.00941e-05	3.3336e-06	0.453737	0.0116943	0.00429368	0.802704	3.60183	3.125	3.135	3.07	2.608	3.967	4.713
chr12:34020071:34020891		Intergenic		1.68669	1.74976	0.963956	0.000126213	9.7835e-05	0.809253	0.0222817	0.0302277	0.948637	1.83422	1.427	1.358	1.436	1.211	2.287	2.404
chr12:36232881:36233380	Tmem132b	Intron		0.577362	0.610873	0.945141	1.0453e-06	2.64091e-05	0.61166	0.00112824	0.0146581	0.877676	3.15065	3.811	3.453	3.354	3.537	2.036	2.146
chr12:41558900:41559424	Tpcn1	Intron/exon boundary		1.42208	1.61685	0.879533	4.15648e-05	1.18031e-07	0.165793	0.011912	0.000537708	0.572406	7.33775	6.296	6.635	5.517	6.005	8.887	9.584
chr12:42210123:42210669		Intergenic		1.46619	1.66521	0.880488	0.000325316	7.11779e-06	0.280676	0.0376289	0.00705315	0.687242	3.12489	2.513	2.812	2.509	2.058	3.66	4.172
chr12:43079102:43079674		Intergenic		0.613432	0.573276	1.07005	0.000240961	4.68679e-05	0.600496	0.032139	0.0203977	0.872644	1.90904	1.941	2.107	1.988	2.348	1.325	1.158
chr12:50909305:50909846		Intergenic		0.691064	0.728556	0.948539	2.70627e-06	0.00012533	0.506234	0.00222845	0.0346719	0.830031	5.34235	5.789	6.156	5.936	5.22	4.001	4.225
chr13:100868490:100869695		Intergenic	Yes	0.430153	0.407881	1.0546	2.14142e-05	1.17403e-05	0.789204	0.00816717	0.00929643	0.942659	4.0033	4.235	5.284	4.937	5.08	2.083	1.981
chr13:102617677:102619172		Intergenic		1.42842	1.58396	0.901802	3.67298e-05	5.1996e-07	0.284374	0.0112625	0.0013217	0.690284	3.57543	3.05	3.121	2.642	2.955	4.37	4.428
chr13:104818539:104818957		Intergenic		0.65239	0.640619	1.01837	0.000199346	0.000182162	0.87439	0.0287918	0.0422059	0.967543	4.35089	5.478	4.077	5.584	4.094	2.906	3.244
chr13:10527965:10528451		Intergenic		1.56082	1.71764	0.908702	0.000317316	3.73259e-05	0.483368	0.0372149	0.0177525	0.818173	2.39244	2.016	1.848	1.668	1.871	2.877	3.186
chr13:106979664:106980368	Ush2a	Intron		1.62943	1.82903	0.89087	0.000344368	2.572e-05	0.438194	0.0390491	0.014609	0.79416	2.76553	2.063	2.425	2.055	1.843	3.773	3.453
chr13:107502115:107502538		Intergenic		0.527876	0.589873	0.894898	1.61978e-06	0.000148524	0.398791	0.001544	0.0380419	0.771161	2.45431	2.815	2.998	2.597	2.605	1.662	1.408
chr13:108465373:108465786		Intergenic		0.603003	0.586661	1.02786	1.3156e-06	9.76257e-07	0.794294	0.00128909	0.00190239	0.944211	6.38273	7.23	7.157	8.531	5.937	3.897	4.793
chr13:108788476:108789657	Ptpn14	Intron		0.665276	0.688981	0.965594	2.73309e-07	5.62945e-06	0.666659	0.000465401	0.00603892	0.900232	19.2575	21.188	22.598	21.29	21.128	15.339	13.796
chr13:12180618:12181092		Intergenic		0.432974	0.401865	1.07741	4.99682e-05	1.98993e-05	0.713309	0.0130515	0.0125546	0.917098	2.04164	2.306	2.42	2.636	2.266	0.739	1.3
chr13:1790670:1791570		Intergenic		0.444544	0.402999	1.10309	0.000478854	0.000130024	0.656993	0.0465322	0.0355776	0.89649	0.986711	0.96	1.099	1.188	1.076	0.45	0.466
chr13:19095660:19097231		Intergenic		1.5	1.62743	0.921698	4.00044e-05	2.96618e-06	0.443237	0.0116925	0.00398656	0.796909	5.49068	5.057	4.268	4.261	4.338	6.674	7.289
chr13:19116741:19118626		Intergenic		1.738	1.77597	0.978624	3.05302e-05	3.87143e-05	0.880335	0.0101428	0.0182043	0.969191	2.90805	2.307	2.128	2.092	2.305	3.698	3.989
chr13:2214879:2215562		Intergenic		2.13889	1.83564	1.1652	6.5419e-11	3.36065e-07	0.253473	1.43425e-06	0.00105256	0.663995	1.91363	1.258	1.215	1.487	1.34	2.543	2.736
chr13:2440179:2440838		Intergenic		0.448961	0.519913	0.863531	7.61248e-08	2.68058e-05	0.314638	0.0002263	0.0146923	0.714303	2.16898	2.455	2.89	2.374	2.201	1.083	1.329
chr13:2538677:2539280		Intergenic		1.95236	2.38141	0.819832	2.47602e-05	4.37923e-07	0.269559	0.00885372	0.00118167	0.678227	1.67018	1.425	0.996	1.156	0.783	1.968	2.712
chr13:2550524:2551087		Intergenic		0.570581	0.556063	1.02611	6.19563e-07	4.13175e-07	0.816334	0.000820127	0.00114122	0.950917	3.50131	3.445	4.395	4.386	3.641	2.397	2.107
chr13:2629949:2630705		Intergenic		0.471132	0.479245	0.983072	4.06542e-13	5.35689e-12	0.867048	2.03727e-08	2.34889e-07	0.96517	5.69421	6.14	7.545	6.957	6.553	3.44	3.07
chr13:2632729:2633630		Intergenic		0.641031	0.539014	1.18927	4.87083e-05	3.21427e-08	0.107143	0.012916	0.000216831	0.489635	3.96091	4.193	4.053	5.023	4.766	2.426	2.861
chr13:3080853:3081925		Intergenic		0.807295	0.7821	1.03221	0.000442577	9.4863e-05	0.603536	0.0446504	0.0297943	0.873856	6.07742	6.17	6.436	6.554	6.55	5.217	4.97
chr13:3518363:3519243		Intergenic		1.74003	1.98472	0.876714	6.38985e-05	4.52704e-06	0.412455	0.0148737	0.0052227	0.779491	1.45953	0.983	1.177	1.019	0.818	1.83	1.995
chr13:35925680:35926363		Intergenic		0.625909	0.621452	1.00717	0.000109688	0.000147916	0.952616	0.0207252	0.0379845	0.988438	2.8084	3.177	3.011	2.539	3.843	2.125	1.739
chr13:3714645:3715057		Intergenic		0.630499	0.577906	1.09101	0.000463402	5.21527e-05	0.500554	0.0457134	0.021615	0.826955	2.46678	3.082	2.176	3.083	2.59	1.39	1.87
chr13:43079999:43080407		Intergenic		1.42929	1.48623	0.96169	0.000219805	9.1931e-05	0.71018	0.0304921	0.0294142	0.916027	4.06139	3.664	3.294	2.877	3.858	5.228	4.664
chr13:47698582:47699050		Intergenic		0.509905	0.526317	0.968818	3.85831e-05	0.000151209	0.841723	0.0114893	0.0383805	0.957955	1.60796	1.857	1.787	1.528	2.065	1.014	0.839
chr13:48019856:48020481	Rassf5	Intron		0.672412	0.652905	1.02988	1.39564e-05	6.57273e-06	0.746895	0.00626851	0.00676134	0.928571	4.83696	5.234	5.315	4.524	6.595	3.688	3.395
chr13:5171220:5172835		Intergenic		0.643828	0.658134	0.978263	1.01829e-06	8.47308e-06	0.804552	0.00111278	0.0078839	0.946972	3.62375	4.128	3.935	4.014	3.841	2.379	2.817
chr13:6426133:6427027	Cntnap5c	Intron		0.657646	0.611204	1.07598	0.000240539	2.89738e-05	0.518563	0.0321084	0.0154932	0.836115	2.98381	2.737	3.592	3.837	2.843	1.958	2.218
chr13:68800527:68801151	Trmt1l	Intron/exon boundary		0.704775	0.673867	1.04587	0.000234505	6.40148e-05	0.639136	0.0316403	0.0238634	0.888984	4.15109	3.94	5.023	4.533	4.507	3.074	3.217
chr13:7043768:7044321	Cntnap5c	Intron		0.42806	0.508313	0.842119	8.58578e-08	4.41238e-05	0.265145	0.000246866	0.0196582	0.674213	2.05611	2.829	2.303	2.205	2.138	0.81	1.403
chr13:70592814:70594019	Lamc2	Intron/exon boundary		0.739739	0.67907	1.08934	0.000428399	9.66813e-06	0.30752	0.0438952	0.00842932	0.708544	3.44218	3.682	3.353	3.89	3.917	2.584	2.641
chr13:7065420:7065812	Cntnap5c	Intron		0.423698	0.478379	0.885694	3.06264e-06	0.000116128	0.498012	0.00241918	0.03323	0.82567	2.07874	2.967	2.123	2.198	2.391	0.719	1.446
chr13:8060704:8061382		Intergenic		0.607912	0.673282	0.902908	2.60924e-09	6.79702e-06	0.220285	1.88446e-05	0.00690129	0.632723	4.7474	5.324	5.757	5.262	4.695	3.297	3.454
chr13:8090191:8090877		Intergenic		0.465539	0.472889	0.984458	4.6474e-05	0.000122712	0.932507	0.012667	0.0341902	0.983475	1.74361	1.932	2.096	1.998	1.931	0.869	1.006
chr13:8145292:8146028		Intergenic		0.365037	0.490118	0.744793	1.50095e-08	0.000108024	0.0914678	6.42085e-05	0.031843	0.461466	2.23989	3.131	2.854	2.163	2.413	0.951	1.297
chr13:8386986:8387812		Intergenic		0.434517	0.373373	1.16376	1.72751e-07	1.20261e-09	0.308706	0.000352032	2.23006e-05	0.709485	1.80224	2.004	1.946	2.225	2.423	0.833	0.883
chr13:8840844:8841233		Intergenic		1.54327	1.73179	0.89114	0.000284708	1.57533e-05	0.382377	0.0351048	0.0110742	0.761228	3.01316	2.584	2.465	2.09	2.248	3.779	3.952
chr13:8865962:8866561		Intergenic		1.84425	1.6829	1.09588	1.59548e-08	3.39436e-06	0.448321	6.743e-05	0.00431409	0.799847	2.732	1.935	2.016	2.263	1.981	3.607	3.654
chr13:9352429:9352926		Intergenic		0.390954	0.338682	1.15434	5.59207e-11	1.62146e-13	0.281221	1.30774e-06	1.89595e-08	0.687641	2.37981	2.79	2.64	3.66	2.508	0.863	1.234
chr13:94516637:94517272		Intergenic		1.55835	1.62896	0.956652	0.000124174	6.08637e-05	0.722341	0.0220548	0.023359	0.920078	4.08506	3.193	3.518	3.254	3.074	4.489	5.989
chr13:95415525:95416328		Intergenic		1.77588	2.00541	0.885543	0.000185221	2.15091e-05	0.482143	0.027461	0.0131447	0.817579	1.52778	1.121	1.143	1.106	0.868	1.978	2.05
chr14:110799613:110800210	Vrk2	Intron		0.628715	0.556603	1.12956	1.50724e-05	9.14713e-08	0.249483	0.00655163	0.000445649	0.660555	4.25372	4.622	4.39	5.096	5.21	2.671	3.108
chr14:15472278:15472836		Intergenic		0.644174	0.531201	1.21268	7.57656e-05	2.12924e-08	0.0728973	0.0164865	0.000173699	0.424537	2.91041	2.78	3.173	3.608	3.544	1.864	1.969
chr14:23719630:23720791		Intergenic		0.460795	0.375809	1.22614	0.000412762	1.85433e-05	0.350743	0.0430663	0.0121583	0.739952	1.78529	2.246	1.464	1.884	2.985	0.827	0.874
chr14:88803125:88803626	Tns3	Intron		1.35304	1.3836	0.977913	0.000340934	0.000245308	0.80913	0.038842	0.0497828	0.948607	3.9587	3.213	3.629	3.401	3.289	4.519	4.777
chr14:88947856:88948313		Intergenic		0.535744	0.543885	0.985032	9.94386e-08	4.69178e-07	0.895662	0.000261414	0.00124682	0.973258	3.60475	3.987	4.354	3.634	4.798	2.647	1.822
chr15:1541743:1542263	LOC681383	Intron		0.475114	0.503124	0.944328	2.38651e-05	0.000174702	0.742919	0.0086564	0.0413159	0.927271	2.91096	3.833	3.142	3.307	3.2	1.725	1.641
chr15:24397254:24398708		Intergenic		1.55699	1.57455	0.988846	1.02198e-05	1.75916e-05	0.915893	0.00521827	0.0117317	0.979047	7.95495	6.486	6.565	6.542	6.067	9.775	11.055
chr15:33965082:33965730		Intergenic		0.508641	0.50385	1.00951	4.31929e-06	7.19305e-06	0.947194	0.00303635	0.00710764	0.987084	2.19117	2.726	2.235	2.93	2.021	0.972	1.539
chr15:38377629:38378027	Fgf9	Intron		0.735453	0.710991	1.03441	0.000185986	5.99961e-05	0.677731	0.0275279	0.0231536	0.904339	3.74906	4.013	3.883	3.834	4.415	2.703	3.114
chr15:43112675:43113090		Intergenic		0.700421	0.704768	0.993832	1.90177e-05	5.33554e-05	0.940521	0.00762414	0.0218393	0.985388	4.44726	5.054	4.62	5.261	4.304	3.134	3.609
chr15:47717609:47718058	Msra	Intron		1.54653	1.55292	0.995887	5.62922e-05	0.00010456	0.972546	0.0138864	0.0312154	0.993316	2.42657	1.853	2.013	1.905	1.943	2.728	3.264
chr15:4941954:4942353	Nid2	Intron		1.39217	1.38215	1.00725	6.14234e-05	0.00017348	0.936623	0.0145191	0.0411829	0.984468	3.73182	3	3.324	3.388	2.916	4.088	4.729
chr15:53469145:53469631		Intergenic		0.592494	0.578654	1.02392	1.62703e-09	1.20789e-09	0.783116	1.3589e-05	2.23006e-05	0.940768	5.67345	6.037	6.784	7.145	5.861	3.568	3.994
chr15:54480009:54480746	Fndc3a	Intron		1.65701	1.60491	1.03246	4.94309e-06	3.98654e-05	0.798731	0.00338005	0.0184976	0.945445	1.90653	1.408	1.466	1.487	1.473	2.197	2.567
chr15:55395690:55396182		Intergenic		1.47838	1.46391	1.00989	3.98794e-05	0.000133134	0.9263	0.0116925	0.0359242	0.981985	2.62146	2.124	2.163	2.057	2.205	3.22	3.126
chr15:58360852:58361276		Intergenic		0.697819	0.735167	0.949198	1.83888e-06	9.10429e-05	0.492811	0.0016975	0.0292879	0.823057	6.13728	6.507	7.209	6.362	6.646	5.116	4.435
chr15:73473804:73474268		Intergenic		0.407209	0.381162	1.06834	2.05521e-05	9.73209e-06	0.748506	0.00797638	0.00842932	0.929124	1.66631	1.766	1.973	1.64	2.583	1.052	0.485
chr15:79218098:79218498		Intergenic		2.04846	2.19212	0.934468	3.80346e-07	1.64834e-07	0.676486	0.000577518	0.000629085	0.903994	1.60846	1.218	0.981	1.101	0.936	1.958	2.547
chr16:22774739:22775525		Intergenic		0.593434	0.634626	0.935092	6.79535e-06	0.000183852	0.553004	0.00411919	0.0423736	0.851763	2.19445	2.683	2.252	2.593	2.011	1.233	1.668
chr16:48479863:48480487		Intergenic		0.743624	0.727878	1.02163	3.21807e-05	1.65605e-05	0.764988	0.0104782	0.0113231	0.934575	6.79561	6.97	7.582	7.132	7.86	5.748	5.047
chr16:59627092:59627549		Intergenic		0.656624	0.643979	1.01964	6.23772e-06	5.37167e-06	0.835535	0.0038865	0.00591543	0.956308	6.38801	7.403	6.719	8.008	6.233	3.961	5.285
chr16:74994208:74994642		Intergenic		1.46595	1.48749	0.985517	2.9415e-06	3.57484e-06	0.870119	0.00234508	0.00444681	0.966132	5.36808	4.586	4.472	4.151	4.821	6.893	6.393
chr16:88869199:88869771		Intergenic		1.5672	1.55172	1.00998	4.52368e-05	0.000135009	0.934214	0.0124556	0.036235	0.983935	3.02798	2.511	2.282	2.814	2.036	3.413	4.114
chr16:9998609:9999896		Intergenic		0.777931	0.794577	0.979051	1.34946e-05	0.000140692	0.714086	0.00611591	0.0370238	0.917302	5.7934	6.106	6.296	5.985	6.147	4.672	4.952
chr17:1930700:1931243		Intergenic		0.657759	0.621931	1.05761	7.30979e-05	1.35797e-05	0.594635	0.0161981	0.0102785	0.870033	4.29873	5.007	4.291	5.465	4.314	2.696	3.363
chr17:28755608:28756898		Intergenic		2.17285	1.87862	1.15662	4.69243e-08	1.44037e-05	0.349783	0.000155286	0.0106595	0.739519	2.32821	1.442	1.483	1.726	1.889	3.318	3.233
chr17:29654228:29654663		Intergenic		0.499071	0.462464	1.07915	8.03934e-06	1.56269e-06	0.612647	0.00452788	0.00255579	0.878044	1.89851	1.923	2.269	2.046	2.527	1.278	0.81
chr17:47853966:47854804		Intergenic		1.38704	1.38881	0.998725	5.02929e-05	0.000103695	0.988298	0.013107	0.0310924	0.997228	5.797	4.857	5.212	5.294	4.468	6.33	7.573
chr17:51741559:51742069		Intergenic		1.80533	2.08515	0.865801	1.01215e-05	2.49931e-07	0.336172	0.00519836	0.000868838	0.730294	2.31277	1.519	2.022	1.217	1.888	3.494	2.866
chr17:5174301:5174841		Intergenic		1.52855	1.55205	0.984858	2.05991e-05	2.5829e-05	0.887372	0.00798436	0.014609	0.971153	4.30062	3.683	3.383	3.341	3.606	5.123	5.737
chr17:67611431:67612810		Intergenic		1.4931	1.41771	1.05317	1.15155e-05	0.000228556	0.618838	0.00555336	0.0477986	0.880495	2.03721	1.588	1.627	1.642	1.745	2.311	2.5
chr17:7443952:7444476		Intergenic		1.84356	1.69927	1.08492	1.87029e-08	2.45875e-06	0.49677	7.54104e-05	0.00357881	0.825033	3.215	2.265	2.399	2.818	2.166	4.754	3.881
chr17:74543902:74544458		Intergenic		0.628043	0.575778	1.09077	0.000263111	2.57488e-05	0.481157	0.0336884	0.014609	0.817042	1.92107	2.123	1.884	2.165	2.203	1.174	1.331
chr18:19561122:19561713		Intergenic		1.53699	1.9447	0.790348	0.000218746	1.31997e-07	0.0747437	0.0304012	0.000578608	0.428415	2.31005	2.014	1.864	1.876	1.131	2.892	3.052
chr18:26479481:26480151		Intergenic		0.655014	0.742222	0.882505	3.08819e-09	7.34762e-05	0.0826145	2.16658e-05	0.0259127	0.445003	6.50092	7.172	7.941	6.423	6.995	5.021	4.891
chr18:3755389:3755936		Intergenic		0.736757	0.72278	1.01934	0.000274288	0.000191669	0.818832	0.0344985	0.0433772	0.951525	3.84722	4.191	3.951	4.068	4.309	2.748	3.23
chr18:40928839:40929459		Intergenic		1.90096	1.62825	1.16749	4.21712e-09	1.18723e-05	0.210212	2.73945e-05	0.0093377	0.622218	2.0428	1.435	1.358	1.542	1.77	2.587	2.756
chr18:46337881:46338456		Intergenic		0.397935	0.378957	1.05008	1.74595e-08	8.52285e-09	0.755542	7.12155e-05	9.34277e-05	0.931578	2.08875	2.432	2.413	2.787	2.339	0.886	1.047
chr18:46385964:46386475		Intergenic		0.45872	0.401452	1.14265	0.000150905	1.42792e-05	0.503232	0.0245868	0.01064	0.8284	1.44018	1.653	1.402	1.575	2.047	0.865	0.552
chr18:68973064:68973512	LOC361346	Intron		0.661737	0.682935	0.968961	5.34093e-06	5.4308e-05	0.728215	0.00352829	0.0219728	0.922116	4.58919	5.535	4.726	4.665	5.364	3.491	3.282
chr18:86851313:86851845	Dok6	Intron		0.531853	0.558017	0.953114	1.91104e-06	2.48463e-05	0.713699	0.00174574	0.0143115	0.917194	2.309	2.413	2.927	2.442	2.586	1.63	1.203
chr19:24418007:24418408	Tbc1d9	Intron/exon boundary		0.517277	0.680949	0.759642	2.92932e-13	8.32612e-05	0.00197107	2.03424e-08	0.0278098	0.0899047	3.16325	4.065	3.94	2.93	3.241	2.105	2.045
chr19:29358573:29359218		Intergenic		0.621583	0.617143	1.00719	1.5127e-05	2.30401e-05	0.947175	0.00656559	0.0136292	0.987082	2.83779	3.205	3.021	3.134	3.195	1.752	2.115
chr19:30582479:30583315		Intergenic		0.71696	0.702053	1.02123	0.000342424	0.000244252	0.820776	0.0389232	0.0496678	0.952146	3.45768	3.258	4.095	3.868	3.588	2.609	2.666
chr19:50583058:50583838		Intergenic		0.343504	0.217287	1.58088	0.000218115	3.22078e-07	0.104693	0.0303617	0.00105256	0.485581	3.27862	3.763	2.88	5.432	5.066	0.887	1.47
chr19:54909295:54910046		Intergenic		1.39755	1.4176	0.985855	0.000169933	0.000185603	0.883879	0.0262252	0.042636	0.97012	3.49341	3.093	2.822	3.007	2.832	3.65	4.635
chr19:57264897:57265288		Intergenic		0.637244	0.650673	0.979362	2.45097e-08	3.46129e-07	0.791474	8.9855e-05	0.00106506	0.943331	3.91416	4.654	4.111	4.493	4.011	2.379	3.179
chr19:58684491:58684952		Intergenic		1.69508	1.68863	1.00382	3.24894e-05	7.66632e-05	0.977653	0.0105605	0.0264428	0.994715	3.82525	2.983	2.921	3.165	2.877	5.729	4.329
chr19:8001271:8001672		Intergenic		1.96844	1.93651	1.01649	2.52766e-05	9.13709e-05	0.926899	0.00897436	0.0293512	0.982125	1.56936	1.099	1.044	1.211	0.967	1.878	2.312
chr19:9101115:9101871		Intergenic		0.702172	0.701026	1.00164	0.000130208	0.00022054	0.985713	0.022594	0.0466599	0.996685	2.85677	3.291	2.828	3.242	2.844	2.009	2.262
chr2:100576453:100577172		Intergenic		0.70403	0.652324	1.07927	0.000368022	2.52637e-05	0.431624	0.0404267	0.014457	0.790494	2.98984	3.188	3.063	3.229	3.499	2.255	2.134
chr2:120989562:120990862		Intergenic		0.72585	0.654646	1.10877	0.000527317	8.71367e-06	0.268485	0.0491241	0.00798074	0.677148	5.70274	6	5.886	6.92	6.182	4.094	4.552
chr2:166074267:166074911	Ppm1l	Intron		1.62013	1.79435	0.902906	8.03953e-05	8.16816e-06	0.464977	0.0171125	0.0077231	0.808594	1.9073	1.356	1.666	1.422	1.183	2.336	2.553
chr2:190076979:190077385		Intergenic		0.495797	0.540222	0.917764	9.86122e-06	0.000189217	0.57941	0.00510955	0.0430445	0.863446	1.79517	2.281	1.921	1.837	2.071	0.987	1.088
chr2:20022744:20023453	Atg10	Intron		0.543174	0.591424	0.918417	2.12929e-06	0.000102409	0.507353	0.00184757	0.0308887	0.830563	2.6145	3.037	3.094	3.204	2.271	1.51	1.796
chr2:203648149:203648573		Intergenic		1.62452	1.58739	1.02339	2.77911e-05	0.000138249	0.856291	0.00952953	0.0367392	0.962232	2.59566	1.999	2.047	1.971	2.064	3.007	3.584
chr2:208075637:208076365	Kcnd3	Intron		0.643113	0.705998	0.910927	1.46448e-07	8.61952e-05	0.264027	0.000321073	0.0283639	0.673277	3.72052	3.848	4.655	3.811	3.896	2.803	2.667
chr2:221348157:221348954		Intergenic		0.731464	0.720691	1.01495	0.000110825	9.48337e-05	0.853615	0.0207363	0.0297943	0.961345	3.8984	3.808	4.487	4.225	4.188	3.201	2.874
chr2:228184208:228184842		Intergenic		0.704333	0.670952	1.04975	4.41638e-05	6.49452e-06	0.566104	0.0123442	0.00670053	0.857759	4.04984	4.47	4.115	4.95	4.041	3.038	2.998
chr2:232135456:232136325	Tifa	Intron/exon boundary; 3' UTR		1.3119	1.38032	0.95043	0.000498448	8.79075e-05	0.551897	0.0476945	0.0286188	0.851124	4.33491	3.955	3.722	3.936	3.318	4.699	5.388
chr2:24085832:24086430	Ap3b1	Intron		0.58969	0.627907	0.939135	2.93174e-06	6.72781e-05	0.579608	0.00234508	0.0245579	0.863562	4.20801	4.834	4.709	5.134	4.104	3.092	2.693
chr2:243719416:243720233	Adh4	Intron/exon boundary; 3' UTR		0.563493	0.58749	0.959154	9.49624e-06	7.35651e-05	0.743898	0.00497928	0.0259127	0.927669	2.45541	2.901	2.68	2.436	3.001	1.648	1.505
chr2:24721584:24722093	Pde8b	1st exon; Intron/exon boundary		1.44643	1.54368	0.937002	4.50311e-05	5.53974e-06	0.507527	0.0124554	0.00599976	0.830674	5.46638	4.425	5.008	4.296	4.36	6.523	7.141
chr2:262708655:262709229		Intergenic		1.61646	1.73982	0.929098	0.000441879	0.00013171	0.628836	0.0446056	0.0357046	0.884957	1.88542	1.469	1.476	1.45	1.235	2.412	2.352
chr2:266273656:266274228		Intergenic		0.637739	0.705243	0.904282	2.63233e-09	1.2421e-05	0.177741	1.88446e-05	0.00968247	0.586385	4.31766	5.028	4.928	4.476	4.503	3.246	3.087
chr2:29291143:29291653		Intergenic		1.37625	1.54488	0.890847	0.000511312	8.61421e-06	0.252609	0.0483318	0.00797292	0.663288	4.0004	3.346	3.701	3.05	3.238	4.304	5.399
chr2:32368744:32370108		Intergenic		0.646629	0.60923	1.06139	0.000164913	3.01171e-05	0.592598	0.0257908	0.0159106	0.869287	2.03616	2.361	1.911	2.338	2.22	1.396	1.355
chr2:51832185:51832666		Intergenic		0.351597	0.473378	0.742741	2.1571e-10	1.61797e-05	0.0637334	3.22547e-06	0.0111945	0.402991	2.63468	3.779	3.446	2.708	2.703	1.281	1.207
chr2:52082131:52082682		Intergenic		0.507435	0.549854	0.922856	1.49911e-06	5.76253e-05	0.571669	0.00144073	0.022581	0.860139	3.54365	4.649	3.921	3.967	3.694	1.832	2.531
chr2:52863844:52864889		Intergenic	Yes	0.426535	0.468731	0.909978	3.29524e-06	8.65012e-05	0.601333	0.00248758	0.0284114	0.872989	4.73918	6.208	5.707	5.058	5.489	2.687	2.77
chr2:58622700:58623608		Intergenic		0.539983	0.496122	1.08841	0.000310165	7.02946e-05	0.606699	0.0367731	0.0251359	0.875374	1.57136	1.641	1.679	1.814	1.895	0.854	0.898
chr2:6066999:6067900		Intergenic		1.3765	1.39805	0.984587	1.25317e-06	1.17724e-06	0.826899	0.00125958	0.00212604	0.953998	9.0131	7.984	7.758	7.542	8.142	10.86	10.82
chr2:63210285:63210771	Cdh6	Intron		0.601615	0.564158	1.06639	0.000117497	2.25357e-05	0.618032	0.021404	0.0134261	0.880167	2.23275	2.035	2.768	2.494	2.63	1.643	1.245
chr2:72457804:72458303		Intergenic		0.667862	0.634907	1.0519	0.000418128	0.000119312	0.655373	0.0433955	0.0336169	0.895736	2.83924	3.134	2.898	3.121	3.278	1.939	2.077
chr2:93469803:93470472		Intergenic		2.38065	2.13847	1.11325	1.293e-06	4.37438e-05	0.579998	0.00128126	0.0195484	0.863681	2.16345	1.355	1.344	1.308	1.678	3.088	3.329
chr20:31704044:31704497		Intergenic		0.588364	0.591403	0.994861	7.58092e-05	0.000158459	0.969384	0.0164865	0.039172	0.992468	3.2832	3.777	3.638	3.964	3.322	2.012	2.331
chr20:34367734:34368494	Slc35f1	Intron		0.41186	0.329259	1.25087	0.000415932	1.61017e-05	0.368946	0.0432176	0.0111945	0.752105	2.26457	2.3	2.581	3.287	2.847	1.118	0.935
chr20:34470735:34471347		Intergenic		0.499809	0.413485	1.20877	6.01923e-05	5.90375e-07	0.271451	0.0143534	0.00139186	0.679896	4.26039	4.403	4.89	5.549	5.75	2.711	2.003
chr20:49211454:49211905		Intergenic		2.03025	1.61314	1.25857	1.63053e-11	7.75895e-06	0.0462578	5.19968e-07	0.00745677	0.354531	3.35169	2.087	2.386	2.911	2.699	4.597	4.515
chr20:49627593:49628407		Intergenic		0.673368	0.668027	1.00799	6.96356e-05	9.55535e-05	0.936767	0.0157171	0.0298475	0.984485	4.57565	5.188	4.838	5.271	4.773	3.213	3.527
chr3:121061430:121062178	LOC102550367	Intron		1.48991	2.0374	0.731283	0.000180721	1.43376e-09	0.0125176	0.0271054	2.39496e-05	0.208707	2.0495	1.883	1.644	1.407	1.173	2.772	2.477
chr3:122457208:122457945		Intergenic		1.56625	1.64052	0.954729	0.00023413	0.000118554	0.730899	0.0316246	0.0335409	0.922871	2.31631	1.977	1.737	1.981	1.504	2.701	3.086
chr3:147572419:147573029		Intergenic		0.728556	0.713093	1.02168	9.70499e-05	6.07046e-05	0.792762	0.019376	0.0233234	0.943759	5.25644	5.286	5.995	5.944	5.461	3.932	4.289
chr3:157471957:157472440		Intergenic		0.681818	0.663291	1.02793	0.000140723	8.37946e-05	0.783509	0.0235652	0.0279043	0.940889	3.49992	3.827	3.761	3.519	4.209	2.646	2.535
chr3:158114409:158114938	Ptprt	Intron		0.644102	0.681454	0.945189	4.98998e-06	0.000132981	0.55913	0.00340547	0.0359242	0.854576	4.11741	4.458	4.826	4.131	4.729	3.215	2.772
chr3:163488431:163489121		Intergenic		1.482	1.59831	0.927231	0.000192003	2.56871e-05	0.5077	0.0281444	0.014609	0.830743	4.42251	3.916	3.569	3.356	3.582	5.154	5.943
chr3:164180896:164181993	Slc9a8	Intron		0.677191	0.659288	1.02715	0.000249966	0.000157903	0.799402	0.0327059	0.0391694	0.945563	2.87799	3.072	3.12	3	3.321	2.086	2.1
chr3:165828704:165829059		Intergenic		1.61718	1.71377	0.943643	0.000339426	0.000163278	0.684119	0.0387583	0.0397053	0.9065	7.09277	5.628	5.98	6.067	4.849	8.849	9.817
chr3:171962462:171962893		Intergenic		0.648538	0.716108	0.905642	1.69067e-07	0.000112327	0.23577	0.00034886	0.0326993	0.64749	6.31518	6.79	7.849	6.133	7.13	5.127	4.358
chr3:175607906:175608395		Intergenic		1.49023	1.79931	0.828226	6.97622e-05	6.01876e-08	0.10042	0.0157171	0.000324814	0.477882	2.59926	2.234	2.192	1.751	1.919	3.307	3.293
chr3:21597908:21598331		Intergenic		1.42013	1.59698	0.889263	3.2199e-05	2.12672e-07	0.223083	0.0104782	0.000777106	0.635505	2.9316	2.522	2.512	2.151	2.347	3.597	3.577
chr3:39088951:39089428		Intergenic		0.622702	0.573894	1.08505	0.000281156	3.7058e-05	0.525616	0.0348577	0.0176622	0.83944	2.39833	2.673	2.406	3.129	2.316	1.553	1.601
chr3:45454549:45454984		Intergenic		0.637931	0.596863	1.06881	0.000169861	2.84986e-05	0.578403	0.0262252	0.0153798	0.863006	4.14302	4.425	4.561	4.544	5.19	3.222	2.506
chr3:48004879:48005517	Slc4a10	Intron		2.07178	1.81509	1.14142	4.03677e-07	5.54058e-05	0.412766	0.00060208	0.022111	0.779679	1.53458	1.15	0.841	1.057	1.224	2.19	1.925
chr3:79256750:79257619	Ptprj	Intron/exon boundary		1.27275	1.31895	0.964974	0.000524072	0.000150302	0.639145	0.0489578	0.0383716	0.888991	5.07408	4.432	4.688	4.285	4.553	5.662	5.966
chr3:84947374:84947867		Intergenic		1.67279	1.69192	0.988692	0.000126659	0.00016624	0.938169	0.022282	0.0400824	0.984883	2.45755	2.102	1.695	1.658	2.147	3.628	2.723
chr3:95269262:95269821	LOC691083	Intron		1.38727	1.46938	0.944119	0.000346919	6.8794e-05	0.571916	0.0391299	0.0247761	0.86027	2.91936	2.526	2.483	2.293	2.439	3.477	3.452
chr3:95670322:95670727		Intergenic		0.334119	0.391567	0.853288	1.83508e-09	6.43267e-07	0.370319	1.49702e-05	0.0014558	0.753053	2.98251	4.292	3.617	2.946	3.924	1.855	0.822
chr3:96090057:96090668		Intergenic		0.731643	0.695137	1.05252	8.22944e-05	8.64206e-06	0.513698	0.0173797	0.00797292	0.833574	4.16196	4.243	4.481	4.855	4.36	3.332	3.066
chr4:10998474:10999573	Magi2	Intron		0.75288	0.756643	0.995026	5.82977e-05	0.000144935	0.943992	0.0141681	0.037632	0.986293	5.52218	5.477	6.371	5.838	5.935	4.62	4.307
chr4:111477535:111477970	Lrrtm4	Intron		0.575484	0.594776	0.967565	1.47955e-07	2.14541e-06	0.747711	0.000322362	0.00322995	0.928858	2.89276	3.154	3.43	3.285	3.052	1.815	1.98
chr4:122270876:122271391		Intergenic		1.61622	1.632	0.99033	0.000105093	0.000157753	0.943914	0.0203155	0.0391694	0.986268	1.91847	1.586	1.357	1.602	1.294	2.21	2.557
chr4:124668174:124668889	Adamts9	Intron		0.588507	0.619443	0.950058	8.04159e-06	0.00010434	0.664805	0.00452788	0.0312027	0.89957	3.0734	3.932	3.071	3.386	3.322	1.957	2.151
chr4:124873518:124873897		Intergenic		0.715056	0.696515	1.02662	0.000129876	6.78072e-05	0.763922	0.0225827	0.0246706	0.934285	4.3161	4.656	4.573	4.717	4.769	3.399	3.213
chr4:141760520:141760948		Intergenic		0.551039	0.594513	0.926874	1.0968e-05	0.000238854	0.568034	0.00545732	0.048998	0.858493	2.08604	2.488	2.282	2.425	1.975	1.182	1.449
chr4:161260559:161261093		Intergenic		0.562576	0.615875	0.913457	7.30082e-08	1.51227e-05	0.383723	0.000225271	0.0108928	0.761996	2.57318	2.806	3.154	2.615	2.877	1.806	1.544
chr4:167803157:167804132	Etv6	Intron		1.4554	1.90132	0.765467	0.000518344	2.64558e-08	0.0227434	0.0486169	0.000195792	0.267165	6.97845	6.255	6.723	4.78	4.367	9.101	9.217
chr4:17516038:17516612	Sema3e	Intron		0.633974	0.604922	1.04803	0.000154316	5.47093e-05	0.702185	0.0247856	0.0219869	0.913292	5.08713	4.634	6.595	6.453	5.064	3.532	3.565
chr4:17791405:17791861		Intergenic		0.391205	0.307096	1.27388	9.00055e-06	5.10805e-08	0.240179	0.00483867	0.000293742	0.652042	2.32064	2.553	2.604	3.222	3.103	0.974	1.011
chr4:17792850:17794297		Intergenic		0.258483	0.263682	0.980284	5.66357e-09	3.02537e-08	0.930472	3.36728e-05	0.000212251	0.983022	3.03991	3.679	4.354	4.121	3.439	0.944	1.153
chr4:17798464:17800049		Intergenic		0.367551	0.323838	1.13498	6.65731e-07	5.48978e-08	0.521738	0.000854672	0.000310602	0.8375	2.7855	2.888	3.706	3.748	3.453	1.215	1.218
chr4:17825133:17825775		Intergenic		1.45126	1.94938	0.744474	0.000308173	9.1187e-10	0.00652076	0.0367284	1.88159e-05	0.15678	31.557	31.504	26.43	20.363	24.002	40.885	43.466
chr4:18650248:18650703		Intergenic		0.602916	0.586525	1.02795	4.72529e-05	3.34623e-05	0.822479	0.0127898	0.0167896	0.95268	2.73904	3.139	2.899	3.453	2.663	1.677	1.936
chr4:26911942:26912456		Intergenic		0.664894	0.722601	0.92014	1.18714e-06	0.000218679	0.324734	0.00121144	0.0464342	0.721914	5.18125	5.787	6.019	5.039	5.877	4.065	3.777
chr4:41088494:41089248		Intergenic		0.626888	0.634424	0.988121	8.51467e-05	0.000226962	0.918314	0.0177575	0.0475597	0.979684	2.40122	2.683	2.539	2.892	2.329	1.64	1.601
chr4:51418020:51419045		Intergenic		0.735786	0.755561	0.973828	1.1202e-05	0.000121418	0.703577	0.00551897	0.0339918	0.913798	4.77309	5.137	5.196	5.178	4.873	3.909	3.689
chr4:51892608:51893466	Pot1	Intron/exon boundary		0.63919	0.625345	1.02214	0.000254705	0.000216139	0.854467	0.0330791	0.0462802	0.961676	1.91864	2.087	1.99	2.455	1.652	1.125	1.463
chr4:58840091:58840538	Podxl	Intron		1.50508	1.58581	0.949091	9.28438e-05	2.60767e-05	0.645939	0.0188147	0.0146124	0.891811	3.82905	3.276	3.073	2.76	3.407	4.785	4.835
chr4:61955808:61956663		Intergenic		1.52369	1.82351	0.835582	6.564e-05	1.02723e-07	0.128207	0.0151919	0.000493612	0.522464	2.8822	2.693	2.187	1.981	2.122	3.852	3.539
chr4:65683298:65683739	Trim24	Intron/exon boundary		0.521086	0.599218	0.869611	2.25389e-07	9.49655e-05	0.265757	0.000420548	0.0297943	0.674624	3.41227	3.856	4.483	3.429	3.794	2.221	2.112
chr4:81152751:81153537		Intergenic		1.44405	1.5234	0.947915	7.93916e-06	1.34284e-06	0.565657	0.00452101	0.0023413	0.857591	3.14	2.513	2.785	2.503	2.475	3.933	3.726
chr4:8719110:8719492		Intergenic		0.606013	0.652198	0.929185	1.96419e-09	9.43928e-07	0.379299	1.53113e-05	0.00188606	0.759258	6.03238	6.621	7.441	6.605	6.432	4.353	4.159
chr4:89204967:89205584	Fam13a	Intron/exon boundary		1.36992	1.38358	0.990122	7.65207e-05	0.000100353	0.909664	0.0165693	0.0305842	0.977046	4.03394	3.23	3.7	3.696	3.122	4.571	4.93
chr5:106393982:106394394		Intergenic		1.85832	1.88956	0.983471	9.24078e-05	0.000144246	0.923957	0.018748	0.0375072	0.981291	2.02492	1.471	1.463	1.241	1.65	2.807	2.653
chr5:147440928:147441720		Intergenic		1.39968	1.40338	0.997362	5.8596e-05	0.000107426	0.977343	0.0141854	0.0317098	0.994622	3.1746	2.764	2.585	2.507	2.886	3.872	3.619
chr5:166485057:166485637	Ctnnbip1	5'UTR; 1st exon		1.38542	1.47386	0.939998	0.000537811	9.841e-05	0.54938	0.0496333	0.0302814	0.850027	3.65814	2.946	3.365	3.271	2.594	4.2	4.545
chr5:168677499:168679243	Camta1	Intron		0.28763	0.169911	1.69283	0.000505641	5.61988e-07	0.124864	0.0480812	0.00137858	0.517603	2.91105	2.628	2.917	4.953	5.111	1.15	0.603
chr5:169919769:169920236		Intergenic		0.740049	0.69945	1.05804	0.000115597	9.05133e-06	0.470755	0.0212079	0.00818317	0.811379	5.87624	5.662	6.78	6.171	6.996	5.254	3.984
chr5:26047051:26047604		Intergenic		0.63231	0.571029	1.10732	0.000110211	4.42385e-06	0.381842	0.0207363	0.00519141	0.760939	3.01791	3.179	3.22	3.828	3.201	1.992	2.055
chr5:35366183:35366617		Intergenic		5.12594	2.72256	1.88276	3.45305e-10	0.000148682	0.0210855	4.63917e-06	0.0380419	0.258691	2.52918	0.677	1.087	1.742	1.589	4.777	4.292
chr5:35464085:35464515		Intergenic		0.47147	0.447512	1.05354	0.000228181	0.000130604	0.795948	0.0312178	0.0356328	0.944794	2.01804	2.086	2.548	2.362	2.387	0.963	1.175
chr5:61882239:61882863		Intergenic		0.536585	0.636761	0.842678	3.52597e-09	5.40911e-05	0.102299	2.42521e-05	0.0219448	0.481243	3.10834	3.544	4.018	3.448	2.816	2.04	2.016
chr5:67629981:67630562		Intergenic		0.549242	0.620927	0.884552	7.44943e-08	4.93184e-05	0.262508	0.000225271	0.0209192	0.672026	2.64172	2.915	3.344	2.817	2.662	1.731	1.703
chr5:83060298:83060916		Intergenic		4.22262	2.55601	1.65203	3.47947e-13	2.23979e-06	0.0180192	2.03424e-08	0.0033012	0.242161	2.27414	1.068	0.723	1.61	1.61	3.696	3.976
chr5:83602076:83602690		Intergenic		0.652608	0.605463	1.07787	0.000364897	5.27422e-05	0.528745	0.0401834	0.0217405	0.840779	2.97179	2.97	3.362	3.298	3.406	2.114	2.061
chr5:83649671:83650115		Intergenic		1.65597	1.66241	0.996128	6.58006e-05	0.000106844	0.977014	0.0152029	0.0316653	0.994588	4.54151	3.263	3.929	3.237	4.034	6.219	5.729
chr5:84618382:84619503		Intergenic		0.367228	0.336326	1.09188	6.65848e-05	2.14231e-05	0.712342	0.0153213	0.013115	0.916741	1.16687	1.519	1.056	1.323	1.57	0.412	0.536
chr6:103914403:103916441		Intergenic		0.750691	0.748124	1.00343	1.20365e-05	2.01326e-05	0.959183	0.00572891	0.0125983	0.98998	12.7805	14.044	13.587	13.48	14.572	10.57	10.175
chr6:109082698:109083739	Mlh3	Intron/exon boundary		0.682552	0.654358	1.04309	1.59825e-05	3.53689e-06	0.623286	0.00674668	0.00443103	0.882499	2.89104	2.956	3.195	3.03	3.414	2.083	2.115
chr6:15773315:15773852		Intergenic		0.734915	0.730988	1.00537	0.000153688	0.000206968	0.94774	0.0247187	0.04515	0.987129	4.90711	5.571	4.983	5.173	5.432	3.894	3.829
chr6:28511897:28512337		Intergenic		0.598738	0.520938	1.14935	0.000248577	5.84751e-06	0.306211	0.0326337	0.00617837	0.707721	2.06307	2.089	2.212	2.64	2.231	1.196	1.372
chr6:43218158:43218792		Intergenic		0.654712	0.626425	1.04516	7.90067e-05	2.35467e-05	0.680105	0.0168784	0.0138033	0.905086	4.10948	3.954	5.019	4.319	5.073	3.026	2.821
chr6:44613686:44614353		Intergenic		0.216228	0.252121	0.857632	1.21119e-09	1.30459e-07	0.508958	1.11807e-05	0.000578608	0.831292	1.34972	1.585	2.02	1.383	1.695	0.678	0.139
chr6:51046971:51047809		Intergenic		0.299472	0.36879	0.81204	2.30595e-06	0.000151034	0.403455	0.00199234	0.0383805	0.773833	1.33512	2.025	1.404	1.2	1.745	0.495	0.537
chr6:53108700:53109636		Intergenic		0.666058	0.590344	1.12825	0.000535172	9.71041e-06	0.279351	0.04952	0.00842932	0.686296	1.80349	1.838	1.791	2.285	1.81	1.149	1.264
chr6:53112915:53113435		Intergenic		0.534023	0.555921	0.960609	3.03478e-05	0.000173638	0.787626	0.0101002	0.0411829	0.942153	2.38495	2.719	2.787	2.607	2.628	1.583	1.364
chr6:54255811:54256413		Intergenic		0.515614	0.489961	1.05236	0.000208436	9.31525e-05	0.77116	0.0296618	0.0296704	0.936924	2.1539	2.2	2.659	2.44	2.664	1.505	0.95
chr6:60514118:60515029		Intergenic		0.753123	0.687777	1.09501	0.000251227	2.87219e-06	0.24925	0.0327852	0.00390513	0.660391	9.94343	10.388	10.471	11.6	11.067	7.233	8.484
chr6:60635422:60635989		Intergenic		0.509328	0.408338	1.24732	2.8378e-05	4.03122e-08	0.15451	0.00965074	0.00025042	0.558666	2.25004	2.216	2.597	2.405	3.569	1.484	0.904
chr6:63841942:63842362		Intergenic		0.572614	0.495024	1.15674	0.000113078	2.14042e-06	0.301358	0.0209763	0.00322995	0.704029	2.85097	3.47	2.631	3.766	3.253	1.397	2.021
chr7:104239546:104240006		Intergenic		0.460588	0.485681	0.948335	1.13604e-06	1.05282e-05	0.728319	0.00118251	0.00875487	0.922146	1.71397	2.037	1.975	1.796	2.058	0.971	0.879
chr7:109815764:109816325		Intergenic		2.25032	1.84181	1.2218	6.87404e-09	2.13678e-05	0.183913	3.64542e-05	0.0131041	0.593805	3.02295	2.129	1.684	2.492	2.291	3.928	4.672
chr7:110539631:110540182		Intergenic		0.523087	0.478705	1.09271	2.36874e-05	2.64863e-06	0.550473	0.00862456	0.00370566	0.850549	2.08063	2.213	2.328	2.463	2.552	1.354	1.027
chr7:127168356:127168885		Intergenic		1.63181	1.65878	0.983744	4.8769e-05	5.75641e-05	0.900269	0.012916	0.022581	0.974344	3.10534	2.906	2.003	2.383	2.469	3.573	4.401
chr7:145339032:145339991	Spt1	Promoter		0.664762	0.571485	1.16322	0.000453925	2.53325e-06	0.189918	0.0452358	0.00361239	0.600304	3.61676	3.614	3.903	4.483	4.241	2.587	2.386
chr7:145556126:145556659		Intergenic		0.392749	0.357469	1.09869	0.000376002	0.00014766	0.720619	0.0409592	0.0379465	0.919526	3.28706	3.821	3.958	4.321	4.188	1.589	1.474
chr7:18280334:18281065		Intergenic		1.40295	1.44868	0.968436	0.000132929	7.00302e-05	0.739874	0.0228241	0.0250925	0.926146	4.04883	3.778	3.164	3.289	3.442	4.579	5.137
chr7:20723095:20723689		Intergenic		1.6963	1.45472	1.16606	1.19431e-07	0.000247133	0.153793	0.000284996	0.0498963	0.557739	3.87987	2.985	2.793	2.93	4.02	4.926	4.893
chr7:25016890:25017352		Intergenic		0.657827	0.660757	0.995567	3.0812e-05	6.79354e-05	0.964551	0.0102062	0.0246706	0.991367	3.76342	4.789	3.508	3.828	4.567	2.735	2.687
chr7:31345082:31345585	Anks1b	Intron		0.558417	0.597814	0.934098	1.30802e-06	4.06885e-05	0.564672	0.00128831	0.0187063	0.857213	2.74591	3.285	3.05	2.628	3.455	1.822	1.719
chr7:42435928:42436444		Intergenic		0.490535	0.501031	0.979052	8.71877e-06	2.69858e-05	0.893261	0.00477132	0.0147679	0.972643	2.48732	2.93	2.664	2.829	3.134	1.563	1.278
chr7:59493923:59494405	Kcnmb4	Intron		0.724909	0.727713	0.996147	3.85724e-06	1.10798e-05	0.956011	0.00277836	0.00908087	0.989145	7.19265	7.575	8.055	7.503	8.226	5.724	5.631
chr7:66837966:66838405		Intergenic		0.753077	0.736501	1.02251	0.000108899	5.7229e-05	0.763754	0.0206667	0.0225563	0.934225	7.30809	7.466	8.194	7.208	8.865	5.911	5.901
chr7:76318035:76318554		Intergenic		0.724149	0.646669	1.11981	2.49278e-05	2.48596e-08	0.129379	0.00888388	0.000193786	0.52442	4.35489	4.558	4.438	5.555	4.413	3.32	3.195
chr7:79416202:79416811		Intergenic		1.60809	1.38146	1.16405	1.27132e-10	1.79775e-05	0.0597629	2.34715e-06	0.0118986	0.392929	5.08257	3.639	4.194	4.298	4.958	6.772	5.864
chr7:81043458:81044076		Intergenic		0.555579	0.544968	1.01947	4.11555e-05	4.53014e-05	0.892424	0.0118494	0.0199914	0.97244	3.43253	3.645	4.144	4.073	3.825	2.179	2.12
chr7:92294378:92295000		Intergenic		0.711172	0.671251	1.05947	0.000178423	2.10038e-05	0.520701	0.0269314	0.0130173	0.837061	3.6151	3.815	3.78	3.939	4.2	2.596	2.815
chr7:96399886:96400449		Intergenic		0.581191	0.58314	0.996659	1.45843e-05	3.08535e-05	0.978399	0.00644328	0.0160103	0.994917	2.93849	3.764	2.867	3.294	3.332	1.789	2.005
chr8:101557978:101558429		Intergenic		1.4987	1.3173	1.13771	2.31936e-08	0.000214149	0.0963901	8.84345e-05	0.0460295	0.470599	7.0101	5.594	5.709	6.287	6.736	8.752	8.17
chr8:104109151:104109770	Tfdp2	Intron		0.488319	0.596107	0.819179	2.44856e-09	6.43326e-05	0.0815521	1.86721e-05	0.0238803	0.442768	1.65362	2.111	1.901	1.54	1.757	0.943	0.999
chr8:110166628:110167472		Intergenic		0.690853	0.689173	1.00244	8.57318e-05	0.000139217	0.97918	0.017816	0.0368709	0.995066	3.29799	3.584	3.55	3.362	3.792	2.452	2.466
chr8:110252343:110252979		Intergenic		0.621628	0.583256	1.06579	0.000389344	9.6968e-05	0.628495	0.0416899	0.0301017	0.884793	2.06431	2.176	2.261	2.213	2.427	1.347	1.385
chr8:119867043:119867715		Intergenic		0.501113	0.49692	1.00844	3.83007e-05	5.87056e-05	0.959405	0.0114886	0.0228052	0.99001	2.29646	2.953	2.332	3.097	2.104	1.029	1.566
chr8:128478205:128478631	Scn11a	Intron/exon boundary		0.565586	0.545584	1.03666	3.12317e-07	1.37503e-07	0.745997	0.00051016	0.000578608	0.928292	5.37507	6.267	5.987	5.839	6.99	3.67	3.246
chr8:34038720:34039295		Intergenic		1.58505	1.59671	0.992701	1.64771e-05	3.06064e-05	0.950798	0.00691379	0.0159958	0.987924	2.58139	2.285	1.801	2.065	1.987	3.177	3.299
chr8:39860982:39861801		Intergenic		1.30973	1.48008	0.884904	0.000414736	1.69074e-06	0.156486	0.0431829	0.00270816	0.560894	3.45125	3.067	3.121	2.807	2.654	4.164	3.955
chr8:60106908:60107447		Intergenic		1.70025	1.61005	1.05602	6.82973e-09	5.16003e-07	0.595948	3.64542e-05	0.0013217	0.870649	3.04148	2.309	2.299	2.413	2.479	3.889	3.965
chr8:7686400:7686908		Intergenic		0.534794	0.517472	1.03348	7.47744e-05	5.34811e-05	0.829482	0.0163522	0.0218652	0.954556	1.76076	2.135	1.676	1.914	2.227	1.178	0.825
chr8:79706784:79707311	Pigb	Intron		0.590704	0.550838	1.07237	2.41506e-05	3.34157e-06	0.565427	0.00871092	0.00429368	0.857475	2.53582	2.643	2.845	2.964	2.954	1.753	1.478
chr8:79839132:79840191		Intergenic		0.721155	0.58559	1.2315	2.94053e-05	2.15327e-11	0.0073799	0.00986132	7.55334e-07	0.16584	8.15016	8.304	8.166	10.515	9.713	6.009	5.895
chr8:96809632:96810068		Intergenic		0.66184	0.645346	1.02556	0.000261152	0.00018269	0.820726	0.0335192	0.0423003	0.952144	2.39095	2.564	2.522	2.759	2.464	1.718	1.646
chr9:102613562:102614340		Intergenic		0.601556	0.55542	1.08306	0.000100517	1.17097e-05	0.528352	0.0198217	0.00929319	0.840611	2.11472	2.286	2.199	2.339	2.575	1.42	1.283
chr9:113942634:113943096		Intergenic		1.74493	1.622	1.07578	5.8281e-06	0.000166075	0.578074	0.00372388	0.0400824	0.86283	4.76309	3.294	3.913	4.159	3.509	6.164	6.433
chr9:118717195:118717715	Dlgap1	Intron		0.503292	0.499994	1.0066	1.73927e-05	2.66896e-05	0.965811	0.00719467	0.0146923	0.991597	1.51852	1.771	1.608	1.514	1.97	0.824	0.877
chr9:22522883:22523779		Intergenic		0.684971	0.660527	1.03701	0.000118301	4.53074e-05	0.710977	0.0214427	0.0199914	0.916312	4.02493	4.498	4.163	4.538	4.447	2.652	3.272
chr9:37463415:37463844	Lgsn	Intron		0.665098	0.634949	1.04748	7.45305e-06	1.37793e-06	0.604794	0.00434289	0.00235783	0.874425	3.78784	3.888	4.311	4.002	4.581	2.824	2.632
chr9:40835:41323		Intergenic		0.737666	0.665088	1.10912	0.000208098	1.21832e-06	0.204607	0.0296291	0.00218045	0.61638	5.12381	5.279	5.355	5.874	5.915	4.009	3.831
chr9:47189340:47190123	Il18r1	Intron		0.620153	0.58779	1.05506	0.000110246	2.95075e-05	0.653892	0.0207363	0.015744	0.895278	2.00058	2.18	2.061	2.348	2.162	1.254	1.375
chr9:54282336:54282842	Gls	Exon; 3' UTR		1.56289	1.59716	0.978544	5.45603e-05	6.47294e-05	0.861747	0.0136414	0.023945	0.963898	2.26498	1.825	1.807	1.811	1.588	2.589	3.05
chr9:68420676:68421163	Pard3b	Intron		0.366762	0.350599	1.0461	3.40275e-06	2.16757e-06	0.832052	0.00254554	0.00324936	0.955361	2.97415	3.693	3.431	3.804	3.795	1.445	1.193
chr9:83955944:83956465		Intergenic		0.727485	0.702217	1.03598	0.000103337	3.12273e-05	0.664958	0.0201003	0.0161089	0.899624	4.39172	4.517	4.792	5.155	4.422	3.318	3.448
chr9:86655782:86656259		Intergenic		2.18439	2.32541	0.939354	1.93299e-05	1.59299e-05	0.752003	0.00769058	0.0111314	0.930381	2.45034	1.789	1.528	1.777	1.337	3.364	3.837
chr9:95301397:95301957	Ugt1a1, Ugt1a2, Ugt1a3, Ugt1a5, Ugt1a6, Ugt1a6, Ugt1a7c, Ugt1a8, Ugt1a9	Intron/exon boundary		0.639553	0.555371	1.15158	0.000105943	5.92767e-07	0.205263	0.0203634	0.00139186	0.617028	2.40765	2.457	2.52	3.105	2.562	1.514	1.64
chrUn_KL568295v1:15331:15829		Intergenic	Yes	0.631799	0.576493	1.09594	5.10751e-05	2.50417e-06	0.422811	0.0131942	0.00361239	0.78551	6.44132	6.689	7.364	7.516	7.76	4.148	4.809
chrUn_KL568307v1:11609:12122		Intergenic		0.654031	0.481269	1.35897	0.000252683	3.87897e-10	0.00693292	0.0328773	1.03212e-05	0.161036	4.03299	3.363	4.53	5.422	5.333	3.027	2.159
chrX:123235748:123236195		Intergenic		0.420236	0.462395	0.908826	5.1867e-07	1.67395e-05	0.562832	0.000719137	0.0113578	0.856306	1.64144	1.889	2.079	1.383	2.352	0.958	0.69
chrX:27175013:27175448		Intergenic		1.69823	1.66274	1.02134	1.44659e-06	8.43665e-06	0.863316	0.00139407	0.00787088	0.964306	2.38825	2.14	1.482	1.555	2.23	3.139	3.008
chrX:3922367:3922843		Intergenic		0.680902	0.656135	1.03775	9.78982e-06	2.77545e-06	0.665155	0.00508006	0.00381652	0.899707	3.89785	4.312	4.094	4.262	4.452	2.733	2.989
chrX:83281162:83281867		Intergenic		0.590647	0.549757	1.07438	0.000469427	0.000117206	0.619083	0.0460997	0.0334156	0.880579	1.33886	1.347	1.448	1.434	1.517	0.773	0.871
chrX:85550227:85551402		Intergenic		0.563198	0.498918	1.12884	0.000421709	3.5515e-05	0.454991	0.043547	0.0171128	0.803303	3.4603	3.615	3.902	4.276	4.061	2.153	2.247
chrX:87313178:87313849		Intergenic		0.57451	0.548225	1.04795	7.54399e-05	3.07429e-05	0.737918	0.016447	0.0159976	0.925514	3.26082	3.446	3.788	3.816	3.767	2.076	2.094

## Sheet: Table S9
Supplementary table 9. Differentially methylated regions at various significance and absolute fold change thresholds in the tissue-concordant analysis
	FDR < 0.05	FDR < 0.1	FDR < 0.25
log2FC >2	1	1	1
log2FC >1.5	1	2	6
log2FC >1	7	12	21
log2FC >0.5	84	177	475
log2FC >0	299	700	2934

## Sheet: Table S10
Supplementary table 10. Pyrosequencing results for the tissue-concordant dataset.
Gene	CpG	Chr	Position	Linear model	Mean DNAm		DNAm change				P-value
					PAE	C	Mean	95% CI (lower)	95% CI (upper)	SD
Adh4	CpG_3	2	243719627	~Group + Tissue	85.2037	83.1175	2.08625	-0.292577	4.46508	1.21371	0.109337
Adh4	CpG_4	2	243719655	~Group + Tissue	80.285	79.9825	0.3025	-0.971637	1.57664	0.650082	0.649397
Adh4	CpG_5	2	243719696	~Group + Tissue	88.3688	89.06	-0.69125	-2.42529	1.04279	0.884731	0.448615
Adh4	CpG_6	2	243719887	~Group + Tissue	95.6725	93.7475	1.925	-1.18777	5.03777	1.58818	0.247051
Adh4	CpG_7	2	243719911	~Group + Tissue	83.6412	84.71	-1.06875	-4.42923	2.29173	1.71456	0.543845
Adh4	DMR_mean	2		~Group + Tissue	86.6342	86.1235	0.51075	-0.530344	1.55184	0.53118	0.353826
Adh4	CpG_3	2	243719627	~Group (HYP only)	82.09	81.05	1.04	-3.34371	5.42371	2.23663	0.658338
Adh4	CpG_4	2	243719655	~Group (HYP only)	78.5875	78.6725	-0.085	-1.42288	1.25288	0.682602	0.904968
Adh4	CpG_5	2	243719696	~Group (HYP only)	88.8525	90.1875	-1.335	-3.12637	0.456371	0.913982	0.194415
Adh4	CpG_6	2	243719887	~Group (HYP only)	96.875	90.935	5.94	2.73408	9.14592	1.63571	0.010946
Adh4	CpG_7	2	243719911	~Group (HYP only)	81.6	80.36	1.24	-2.27249	4.75249	1.79212	0.514858
Adh4	DMR_mean	2		~Group (HYP only)	85.601	84.241	1.36	-0.0108291	2.73083	0.699415	0.0998199
Adh4	CpG_3	2	243719627	~Group (WBC only)	88.3175	85.185	3.1325	1.47453	4.79047	1.00798	0.0209097
Adh4	CpG_4	2	243719655	~Group (WBC only)	81.9825	81.2925	0.69	-1.19642	2.57642	1.14686	0.569432
Adh4	CpG_5	2	243719696	~Group (WBC only)	87.885	87.9325	-0.0475	-2.60545	2.51045	1.55513	0.976624
Adh4	CpG_6	2	243719887	~Group (WBC only)	94.47	96.56	-2.09	-4.88193	0.701926	1.69737	0.264275
Adh4	CpG_7	2	243719911	~Group (WBC only)	85.6825	89.06	-3.3775	-7.95668	1.20168	2.78394	0.270641
Adh4	DMR_mean	2		~Group (WBC only)	87.6675	88.006	-0.3385	-1.4935	0.8165	0.70219	0.646841
Ctnnbip1	CpG_3	5	166485289	~Group + Tissue	91.1713	89.065	2.10625	-1.13137	5.34387	1.65187	0.224603
Ctnnbip1	CpG_4	5	166485297	~Group + Tissue	89.1238	89.6575	-0.53375	-1.89073	0.823233	0.692351	0.454536
Ctnnbip1	CpG_5	5	166485411	~Group + Tissue	80.775	80.7662	0.00875	-2.31093	2.32843	1.18353	0.994213
Ctnnbip1	CpG_6	5	166485418	~Group + Tissue	82.2	83.835	-1.635	-5.14694	1.87694	1.79184	0.378133
Ctnnbip1	CpG_7	5	166485434	~Group + Tissue	74.4387	74.2512	0.1875	-1.27138	1.64638	0.744341	0.805056
Ctnnbip1	CpG_8	5	166485442	~Group + Tissue	89.3925	88.5637	0.82875	-0.113391	1.77089	0.480693	0.108376
Ctnnbip1	CpG_9	5	166485446	~Group + Tissue	90.0738	90.4025	-0.32875	-1.82784	1.17034	0.764856	0.674366
Ctnnbip1	CpG_10	5	166485450	~Group + Tissue	76.5043	76.2975	0.133269	-1.72619	1.99273	0.948721	0.890617
Ctnnbip1	DMR_mean	5		~Group + Tissue	84.3655	84.1048	0.260647	-1.13925	1.66054	0.714246	0.721034
Ctnnbip1	CpG_3	5	166485289	~Group (HYP only)	85.7325	87.0175	-1.285	-5.09775	2.52775	1.94532	0.533419
Ctnnbip1	CpG_4	5	166485297	~Group (HYP only)	87.8625	89.0725	-1.21	-3.32792	0.907921	1.08059	0.305629
Ctnnbip1	CpG_5	5	166485411	~Group (HYP only)	80.5825	82.9225	-2.34	-4.6495	-0.030501	1.17834	0.0942568
Ctnnbip1	CpG_6	5	166485418	~Group (HYP only)	83.0125	86.86	-3.8475	-8.34976	0.654764	2.29712	0.144969
Ctnnbip1	CpG_7	5	166485434	~Group (HYP only)	74.0625	73.3925	0.67	-1.79504	3.13504	1.25769	0.61337
Ctnnbip1	CpG_8	5	166485442	~Group (HYP only)	89.62	88.2475	1.3725	0.182494	2.56251	0.607157	0.0645007
Ctnnbip1	CpG_9	5	166485446	~Group (HYP only)	89.0325	89.675	-0.6425	-2.2682	0.983205	0.829456	0.467991
Ctnnbip1	CpG_10	5	166485450	~Group (HYP only)	76.805	76.9525	-0.1475	-2.19279	1.89779	1.04353	0.892223
Ctnnbip1	DMR_mean	5		~Group (HYP only)	83.3388	84.2675	-0.92875	-2.64957	0.79207	0.877986	0.330855
Ctnnbip1	CpG_3	5	166485289	~Group (WBC only)	96.61	91.1125	5.4975	2.12393	8.87107	2.05098	0.0365157
Ctnnbip1	CpG_4	5	166485297	~Group (WBC only)	90.385	90.2425	0.1425	-1.28868	1.57368	0.870095	0.875286
Ctnnbip1	CpG_5	5	166485411	~Group (WBC only)	80.9675	78.61	2.3575	-0.415696	5.1307	1.68598	0.211528
Ctnnbip1	CpG_6	5	166485418	~Group (WBC only)	81.3875	80.81	0.5775	-3.77579	4.93079	2.64661	0.834503
Ctnnbip1	CpG_7	5	166485434	~Group (WBC only)	74.815	75.11	-0.295	-1.71135	1.12135	0.86108	0.743588
Ctnnbip1	CpG_8	5	166485442	~Group (WBC only)	89.165	88.88	0.285	-0.917085	1.48708	0.730816	0.710022
Ctnnbip1	CpG_9	5	166485446	~Group (WBC only)	91.115	91.13	-0.015	-2.2305	2.2005	1.34693	0.991476
Ctnnbip1	CpG_10	5	166485450	~Group (WBC only)	76.1033	75.6425	0.460833	-2.44268	3.36435	1.76521	0.804455
Ctnnbip1	DMR_mean	5		~Group (WBC only)	85.3922	83.9422	1.45004	-0.168463	3.06855	0.983983	0.19101
Fgf9	CpG_2	15	38377756	~Group + Tissue	80.095	80.0225	0.0725	-1.76125	1.90625	0.935603	0.939414
Fgf9	CpG_3	15	38377768	~Group + Tissue	85.5875	86.2957	-0.2825	-1.22249	0.65749	0.479595	0.566759
Fgf9	CpG_4	15	38377793	~Group + Tissue	77.2738	77.7037	-0.43	-3.06148	2.20148	1.34261	0.753853
Fgf9	CpG_5	15	38377841	~Group + Tissue	80.3088	78.4043	1.6675	-0.830863	4.16586	1.2747	0.215325
Fgf9	CpG_6	15	38377867	~Group + Tissue	82.2188	82.4163	-0.1975	-2.83776	2.44276	1.3471	0.885688
Fgf9	CpG_7	15	38377893	~Group + Tissue	60.4175	60.2888	0.12875	-1.4187	1.6762	0.789531	0.87297
Fgf9	CpG_8	15	38377909	~Group + Tissue	81.7387	80.15	1.58875	-1.77281	4.95031	1.71511	0.371156
Fgf9	DMR_mean	15		~Group + Tissue	78.2343	77.7232	0.511071	-0.11163	1.13377	0.31771	0.131707
Fgf9	CpG_2	15	38377756	~Group (HYP only)	80.725	80.7725	-0.0475	-3.07603	2.98103	1.5452	0.976474
Fgf9	CpG_3	15	38377768	~Group (HYP only)	82.5475	82.97	-0.4225	-2.0637	1.2187	0.837362	0.635312
Fgf9	CpG_4	15	38377793	~Group (HYP only)	81.775	80.9475	0.8275	-3.66224	5.31724	2.29073	0.7303
Fgf9	CpG_5	15	38377841	~Group (HYP only)	78.7425	76.89	1.8525	-2.31359	6.01859	2.1256	0.416975
Fgf9	CpG_6	15	38377867	~Group (HYP only)	80.275	80.1125	0.1625	-4.97642	5.30142	2.62195	0.952594
Fgf9	CpG_7	15	38377893	~Group (HYP only)	58.29	57.1825	1.1075	-0.405599	2.6206	0.772004	0.201407
Fgf9	CpG_8	15	38377909	~Group (HYP only)	81.12	79.5625	1.5575	-4.76533	7.88033	3.22599	0.64635
Fgf9	DMR_mean	15		~Group (HYP only)	77.6393	76.6992	0.94006	0.282788	1.59733	0.335348	0.0310316
Fgf9	CpG_2	15	38377756	~Group (WBC only)	79.465	79.2725	0.1925	-1.75425	2.13925	1.18354	0.876135
Fgf9	CpG_3	15	38377768	~Group (WBC only)	88.6275	88.79	-0.1625	-1.13323	0.808228	0.590161	0.792285
Fgf9	CpG_4	15	38377793	~Group (WBC only)	72.7725	74.46	-1.6875	-4.03497	0.659972	1.42716	0.28177
Fgf9	CpG_5	15	38377841	~Group (WBC only)	81.875	80.4233	1.45167	-0.935655	3.83899	1.45139	0.363133
Fgf9	CpG_6	15	38377867	~Group (WBC only)	84.1625	84.72	-0.5575	-2.15712	1.04212	0.9725	0.587292
Fgf9	CpG_7	15	38377893	~Group (WBC only)	62.545	63.395	-0.85	-3.04815	1.34815	1.33638	0.548225
Fgf9	CpG_8	15	38377909	~Group (WBC only)	82.3575	80.7375	1.62	-0.895952	4.13595	1.52959	0.330314
Fgf9	DMR_mean	15		~Group (WBC only)	78.8293	78.7472	0.0820833	-0.762424	0.92659	0.513424	0.878226

[truncated: 1 more sheets: Table S11]
